# Supplementary material for: The Impact of a Tax on Sugar-Sweetened Beverages on Health and Health Care Costs: A Modelling Study
Source: PLoS One. 2016 Apr 13;11(4):e0151460. doi: 10.1371/journal.pone.0151460 (PMC4830445; doi:10.1371/journal.pone.0151460)
Supplement: S1 Model — (XLSX) [file pone.0151460.s001.xlsx]

## Sheet: Intro
	Obesity Model
	A previous version of this model was developed by the Centre for Burden of Disease and Cost-Effectiveness at the School of Population Health, The University of Queensland, Australia.
	Contact: Dr Lennert Veerman - l.veerman@uq.edu.au
	Excel add-ins required
	This model needs two pieces of software.
	First, the 'potential impact fraction' (PIF) calculations require an add in that does integral calculations. It can be downloaded free of charge here: http://www.epigear.com/index_files/risk_factor.html
	Second, the bootstrapping is done with Ersatz, which can be obtained here: http://www.epigear.com/index_files/ersatz.html
	It is not for free, but compared to the competition it is cheap.
	How to run this model
	Choose the discounting rate below here.
	Start up Ersatz and make sure it connects to this spreadsheet (not the costing template).
	In Ersatz, tick the boxes of 'Multiple runs' and 'Use multiple run in/output functions'. In the box for 'number of runs' put the number of iterations you want the model to run. The box 'number of iterations' automatically goes to the appropriate number of cohorts when the model is started.
	Now run the model.
	Discounting	0

## Sheet: Output
	MODEL OUTPUT
	Lifetime DALYs								InterventionCost	#VALUE!	#VALUE!
	DALY male lifetime	#VALUE!	#VALUE!						Over 30 years, 3% discounted
	DALY female lifetime	#VALUE!	#VALUE!
	DALY total lifetime		#VALUE!						Cost-effectiveness	#VALUE!	#VALUE!
	Lifetime LYs
	LY male lifetime	#VALUE!	#VALUE!
	LY female lifetime	#VALUE!	#VALUE!
	LY total lifetime		#VALUE!
	Lifetime health care costs
	HC cost male lifetime	#VALUE!	#VALUE!
	HC cost female lifetime	#VALUE!	#VALUE!
	HC cost total lifetime		#VALUE!
	DALYs over time								Deaths over time
	DALYs M year 01	#VALUE!	#VALUE!						zDeaths M year 01	#VALUE!	#VALUE!
	DALYs M year 05	#VALUE!	#VALUE!						zDeaths M year 05	#VALUE!	#VALUE!
	DALYs M year 10	#VALUE!	#VALUE!						zDeaths M year 10	#VALUE!	#VALUE!
	DALYs M year 15	#VALUE!	#VALUE!						zDeaths M year 15	#VALUE!	#VALUE!
	DALYs M year 20	#VALUE!	#VALUE!						zDeaths M year 20	#VALUE!	#VALUE!
	DALYs M year 25	#VALUE!	#VALUE!						zDeaths M year 25	#VALUE!	#VALUE!
	DALYs M year 00-25	#VALUE!	#VALUE!						zDeaths M year 00-25	#VALUE!	#VALUE!
	DALYs F year 01	#VALUE!	#VALUE!						zDeaths F year 01	#VALUE!	#VALUE!
	DALYs F year 05	#VALUE!	#VALUE!						zDeaths F year 05	#VALUE!	#VALUE!
	DALYs F year 10	#VALUE!	#VALUE!						zDeaths F year 10	#VALUE!	#VALUE!
	DALYs F year 15	#VALUE!	#VALUE!						zDeaths F year 15	#VALUE!	#VALUE!
	DALYs F year 20	#VALUE!	#VALUE!						zDeaths F year 20	#VALUE!	#VALUE!
	DALYs F year 25	#VALUE!	#VALUE!						zDeaths F year 25	#VALUE!	#VALUE!
	DALYs F year 00-25	#VALUE!	#VALUE!						zDeaths F year 00-25	#VALUE!	#VALUE!
	DALYs ALL year 01	#VALUE!	#VALUE!						zDeaths ALL year 01	#VALUE!	#VALUE!
	DALYs ALL year 05	#VALUE!	#VALUE!						zDeaths ALL year 05	#VALUE!	#VALUE!
	DALYs ALL year 10	#VALUE!	#VALUE!						zDeaths ALL year 10	#VALUE!	#VALUE!
	DALYs ALL year 15	#VALUE!	#VALUE!						zDeaths ALL year 15	#VALUE!	#VALUE!
	DALYs ALL year 20	#VALUE!	#VALUE!						zDeaths ALL year 20	#VALUE!	#VALUE!
	DALYs ALL year 25	#VALUE!	#VALUE!						zDeaths ALL year 25	#VALUE!	#VALUE!
	DALYs ALL year 00-25	#VALUE!	#VALUE!						zDeaths ALL year 00-25	#VALUE!	#VALUE!
	Difference in annual health care costs over time (for ages 25+)
	HC cost M year 01	#VALUE!	#VALUE!
	HC cost M year 05	#VALUE!	#VALUE!
	HC cost M year 10	#VALUE!	#VALUE!
	HC cost M year 15	#VALUE!	#VALUE!
	HC cost M year 20	#VALUE!	#VALUE!
	HC cost M year 25	#VALUE!	#VALUE!
	HC cost M year 26	#VALUE!	#VALUE!
	HC cost F year 01	#VALUE!	#VALUE!
	HC cost F year 05	#VALUE!	#VALUE!
	HC cost F year 10	#VALUE!	#VALUE!
	HC cost F year 15	#VALUE!	#VALUE!
	HC cost F year 20	#VALUE!	#VALUE!
	HC cost F year 25	#VALUE!	#VALUE!
	HC cost F year 26	#VALUE!	#VALUE!
	HC cost ALL year 01	#VALUE!	#VALUE!
	HC cost ALL year 05	#VALUE!	#VALUE!
	HC cost ALL year 10	#VALUE!	#VALUE!
	HC cost ALL year 15	#VALUE!	#VALUE!
	HC cost ALL year 20	#VALUE!	#VALUE!
	HC cost ALL year 25	#VALUE!	#VALUE!
	HC cost ALL year 26	#VALUE!	#VALUE!
	NUMBERS								NUMBERS								NUMBERS
	Disease-specific incidence								Disease-specific prevalence								Disease-specific mortality
	DM inc M year 01	#VALUE!	#VALUE!						DM prev M year 01	#VALUE!	#VALUE!						DM mort M year 01	#VALUE!	#VALUE!
	DM inc M year 05	#VALUE!	#VALUE!						DM prev M year 05	#VALUE!	#VALUE!						DM mort M year 05	#VALUE!	#VALUE!
	DM inc M year 10	#VALUE!	#VALUE!						DM prev M year 10	#VALUE!	#VALUE!						DM mort M year 10	#VALUE!	#VALUE!
	DM inc M year 15	#VALUE!	#VALUE!						DM prev M year 15	#VALUE!	#VALUE!						DM mort M year 15	#VALUE!	#VALUE!
	DM inc M year 20	#VALUE!	#VALUE!						DM prev M year 20	#VALUE!	#VALUE!						DM mort M year 20	#VALUE!	#VALUE!
	DM inc M year 25	#VALUE!	#VALUE!						DM prev M year 25	#VALUE!	#VALUE!						DM mort M year 25	#VALUE!	#VALUE!
	DM inc M year 00-25	#VALUE!	#VALUE!														DM mort M year 00-25	#VALUE!	#VALUE!
	DM inc F year 01	#VALUE!	#VALUE!						DM prev F year 01	#VALUE!	#VALUE!						DM mort F year 01	#VALUE!	#VALUE!
	DM inc F year 05	#VALUE!	#VALUE!						DM prev F year 05	#VALUE!	#VALUE!						DM mort F year 05	#VALUE!	#VALUE!
	DM inc F year 10	#VALUE!	#VALUE!						DM prev F year 10	#VALUE!	#VALUE!						DM mort F year 10	#VALUE!	#VALUE!
	DM inc F year 15	#VALUE!	#VALUE!						DM prev F year 15	#VALUE!	#VALUE!						DM mort F year 15	#VALUE!	#VALUE!
	DM inc F year 20	#VALUE!	#VALUE!						DM prev F year 20	#VALUE!	#VALUE!						DM mort F year 20	#VALUE!	#VALUE!
	DM inc F year 25	#VALUE!	#VALUE!						DM prev F year 25	#VALUE!	#VALUE!						DM mort F year 25	#VALUE!	#VALUE!
	DM inc F year 00-25	#VALUE!	#VALUE!														DM mort F year 00-25	#VALUE!	#VALUE!
	DM inc ALL year 01	#VALUE!	#VALUE!						DM prev ALL year 01	#VALUE!	#VALUE!						DM mort ALL year 01	#VALUE!	#VALUE!
	DM inc ALL year 05	#VALUE!	#VALUE!						DM prev ALL year 05	#VALUE!	#VALUE!						DM mort ALL year 05	#VALUE!	#VALUE!
	DM inc ALL year 10	#VALUE!	#VALUE!						DM prev ALL year 10	#VALUE!	#VALUE!						DM mort ALL year 10	#VALUE!	#VALUE!
	DM inc ALL year 15	#VALUE!	#VALUE!						DM prev ALL year 15	#VALUE!	#VALUE!						DM mort ALL year 15	#VALUE!	#VALUE!
	DM inc ALL year 20	#VALUE!	#VALUE!						DM prev ALL year 20	#VALUE!	#VALUE!						DM mort ALL year 20	#VALUE!	#VALUE!
	DM inc ALL year 25	#VALUE!	#VALUE!						DM prev ALL year 25	#VALUE!	#VALUE!						DM mort ALL year 25	#VALUE!	#VALUE!
	DM inc ALL year 00-25	#VALUE!	#VALUE!														DM mort ALL year 00-25	#VALUE!	#VALUE!
	IHD inc M year 01	#VALUE!	#VALUE!						IHD prev M year 01	#VALUE!	#VALUE!						IHD mort M year 01	#VALUE!	#VALUE!
	IHD inc M year 05	#VALUE!	#VALUE!						IHD prev M year 05	#VALUE!	#VALUE!						IHD mort M year 05	#VALUE!	#VALUE!
	IHD inc M year 10	#VALUE!	#VALUE!						IHD prev M year 10	#VALUE!	#VALUE!						IHD mort M year 10	#VALUE!	#VALUE!
	IHD inc M year 15	#VALUE!	#VALUE!						IHD prev M year 15	#VALUE!	#VALUE!						IHD mort M year 15	#VALUE!	#VALUE!
	IHD inc M year 20	#VALUE!	#VALUE!						IHD prev M year 20	#VALUE!	#VALUE!						IHD mort M year 20	#VALUE!	#VALUE!
	IHD inc M year 25	#VALUE!	#VALUE!						IHD prev M year 25	#VALUE!	#VALUE!						IHD mort M year 25	#VALUE!	#VALUE!
	IHD inc M year 00-25	#VALUE!	#VALUE!														IHD mort M year 00-25	#VALUE!	#VALUE!
	IHD inc F year 01	#VALUE!	#VALUE!						IHD prev F year 01	#VALUE!	#VALUE!						IHD mort F year 01	#VALUE!	#VALUE!
	IHD inc F year 05	#VALUE!	#VALUE!						IHD prev F year 05	#VALUE!	#VALUE!						IHD mort F year 05	#VALUE!	#VALUE!
	IHD inc F year 10	#VALUE!	#VALUE!						IHD prev F year 10	#VALUE!	#VALUE!						IHD mort F year 10	#VALUE!	#VALUE!
	IHD inc F year 15	#VALUE!	#VALUE!						IHD prev F year 15	#VALUE!	#VALUE!						IHD mort F year 15	#VALUE!	#VALUE!
	IHD inc F year 20	#VALUE!	#VALUE!						IHD prev F year 20	#VALUE!	#VALUE!						IHD mort F year 20	#VALUE!	#VALUE!
	IHD inc F year 25	#VALUE!	#VALUE!						IHD prev F year 25	#VALUE!	#VALUE!						IHD mort F year 25	#VALUE!	#VALUE!
	IHD inc F year 00-25	#VALUE!	#VALUE!														IHD mort F year 00-25	#VALUE!	#VALUE!
	IHD inc ALL year 01	#VALUE!	#VALUE!						IHD prev ALL year 01	#VALUE!	#VALUE!						IHD mort ALL year 01	#VALUE!	#VALUE!
	IHD inc ALL year 05	#VALUE!	#VALUE!						IHD prev ALL year 05	#VALUE!	#VALUE!						IHD mort ALL year 05	#VALUE!	#VALUE!
	IHD inc ALL year 10	#VALUE!	#VALUE!						IHD prev ALL year 10	#VALUE!	#VALUE!						IHD mort ALL year 10	#VALUE!	#VALUE!
	IHD inc ALL year 15	#VALUE!	#VALUE!						IHD prev ALL year 15	#VALUE!	#VALUE!						IHD mort ALL year 15	#VALUE!	#VALUE!
	IHD inc ALL year 20	#VALUE!	#VALUE!						IHD prev ALL year 20	#VALUE!	#VALUE!						IHD mort ALL year 20	#VALUE!	#VALUE!
	IHD inc ALL year 25	#VALUE!	#VALUE!						IHD prev ALL year 25	#VALUE!	#VALUE!						IHD mort ALL year 25	#VALUE!	#VALUE!
	IHD inc ALL year 00-25	#VALUE!	#VALUE!														IHD mort ALL year 00-25	#VALUE!	#VALUE!
	HtHD inc M year 01	#VALUE!	#VALUE!						HtHD prev M year 01	#VALUE!	#VALUE!						HtHD mort M year 01	#VALUE!	#VALUE!
	HtHD inc M year 05	#VALUE!	#VALUE!						HtHD prev M year 05	#VALUE!	#VALUE!						HtHD mort M year 05	#VALUE!	#VALUE!
	HtHD inc M year 10	#VALUE!	#VALUE!						HtHD prev M year 10	#VALUE!	#VALUE!						HtHD mort M year 10	#VALUE!	#VALUE!
	HtHD inc M year 15	#VALUE!	#VALUE!						HtHD prev M year 15	#VALUE!	#VALUE!						HtHD mort M year 15	#VALUE!	#VALUE!
	HtHD inc M year 20	#VALUE!	#VALUE!						HtHD prev M year 20	#VALUE!	#VALUE!						HtHD mort M year 20	#VALUE!	#VALUE!
	HtHD inc M year 25	#VALUE!	#VALUE!						HtHD prev M year 25	#VALUE!	#VALUE!						HtHD mort M year 25	#VALUE!	#VALUE!
	HtHD inc M year 00-25	#VALUE!	#VALUE!														HtHD mort M year 00-25	#VALUE!	#VALUE!
	HtHD inc F year 01	#VALUE!	#VALUE!						HtHD prev F year 01	#VALUE!	#VALUE!						HtHD mort F year 01	#VALUE!	#VALUE!
	HtHD inc F year 05	#VALUE!	#VALUE!						HtHD prev F year 05	#VALUE!	#VALUE!						HtHD mort F year 05	#VALUE!	#VALUE!
	HtHD inc F year 10	#VALUE!	#VALUE!						HtHD prev F year 10	#VALUE!	#VALUE!						HtHD mort F year 10	#VALUE!	#VALUE!
	HtHD inc F year 15	#VALUE!	#VALUE!						HtHD prev F year 15	#VALUE!	#VALUE!						HtHD mort F year 15	#VALUE!	#VALUE!
	HtHD inc F year 20	#VALUE!	#VALUE!						HtHD prev F year 20	#VALUE!	#VALUE!						HtHD mort F year 20	#VALUE!	#VALUE!
	HtHD inc F year 25	#VALUE!	#VALUE!						HtHD prev F year 25	#VALUE!	#VALUE!						HtHD mort F year 25	#VALUE!	#VALUE!
	HtHD inc F year 00-25	#VALUE!	#VALUE!														HtHD mort F year 00-25	#VALUE!	#VALUE!
	HtHD inc ALL year 01	#VALUE!	#VALUE!						HtHD prev ALL year 01	#VALUE!	#VALUE!						HtHD mort ALL year 01	#VALUE!	#VALUE!
	HtHD inc ALL year 05	#VALUE!	#VALUE!						HtHD prev ALL year 05	#VALUE!	#VALUE!						HtHD mort ALL year 05	#VALUE!	#VALUE!
	HtHD inc ALL year 10	#VALUE!	#VALUE!						HtHD prev ALL year 10	#VALUE!	#VALUE!						HtHD mort ALL year 10	#VALUE!	#VALUE!
	HtHD inc ALL year 15	#VALUE!	#VALUE!						HtHD prev ALL year 15	#VALUE!	#VALUE!						HtHD mort ALL year 15	#VALUE!	#VALUE!
	HtHD inc ALL year 20	#VALUE!	#VALUE!						HtHD prev ALL year 20	#VALUE!	#VALUE!						HtHD mort ALL year 20	#VALUE!	#VALUE!
	HtHD inc ALL year 25	#VALUE!	#VALUE!						HtHD prev ALL year 25	#VALUE!	#VALUE!						HtHD mort ALL year 25	#VALUE!	#VALUE!
	HtHD inc ALL year 00-25	#VALUE!	#VALUE!														HtHD mort ALL year 00-25	#VALUE!	#VALUE!
	Stroke inc M year 01	#VALUE!	#VALUE!						Stroke prev M year 01	#VALUE!	#VALUE!						Stroke mort M year 01	#VALUE!	#VALUE!
	Stroke inc M year 05	#VALUE!	#VALUE!						Stroke prev M year 05	#VALUE!	#VALUE!						Stroke mort M year 05	#VALUE!	#VALUE!
	Stroke inc M year 10	#VALUE!	#VALUE!						Stroke prev M year 10	#VALUE!	#VALUE!						Stroke mort M year 10	#VALUE!	#VALUE!
	Stroke inc M year 15	#VALUE!	#VALUE!						Stroke prev M year 15	#VALUE!	#VALUE!						Stroke mort M year 15	#VALUE!	#VALUE!
	Stroke inc M year 20	#VALUE!	#VALUE!						Stroke prev M year 20	#VALUE!	#VALUE!						Stroke mort M year 20	#VALUE!	#VALUE!
	Stroke inc M year 25	#VALUE!	#VALUE!						Stroke prev M year 25	#VALUE!	#VALUE!						Stroke mort M year 25	#VALUE!	#VALUE!
	Stroke inc M year 00-25	#VALUE!	#VALUE!														Stroke mort M year 00-25	#VALUE!	#VALUE!
	Stroke inc F year 01	#VALUE!	#VALUE!						Stroke prev F year 01	#VALUE!	#VALUE!						Stroke mort F year 01	#VALUE!	#VALUE!
	Stroke inc F year 05	#VALUE!	#VALUE!						Stroke prev F year 05	#VALUE!	#VALUE!						Stroke mort F year 05	#VALUE!	#VALUE!
	Stroke inc F year 10	#VALUE!	#VALUE!						Stroke prev F year 10	#VALUE!	#VALUE!						Stroke mort F year 10	#VALUE!	#VALUE!
	Stroke inc F year 15	#VALUE!	#VALUE!						Stroke prev F year 15	#VALUE!	#VALUE!						Stroke mort F year 15	#VALUE!	#VALUE!
	Stroke inc F year 20	#VALUE!	#VALUE!						Stroke prev F year 20	#VALUE!	#VALUE!						Stroke mort F year 20	#VALUE!	#VALUE!
	Stroke inc F year 25	#VALUE!	#VALUE!						Stroke prev F year 25	#VALUE!	#VALUE!						Stroke mort F year 25	#VALUE!	#VALUE!
	Stroke inc F year 00-25	#VALUE!	#VALUE!														Stroke mort F year 00-25	#VALUE!	#VALUE!
	Stroke inc ALL year 01	#VALUE!	#VALUE!						Stroke prev ALL year 01	#VALUE!	#VALUE!						Stroke mort ALL year 01	#VALUE!	#VALUE!
	Stroke inc ALL year 05	#VALUE!	#VALUE!						Stroke prev ALL year 05	#VALUE!	#VALUE!						Stroke mort ALL year 05	#VALUE!	#VALUE!
	Stroke inc ALL year 10	#VALUE!	#VALUE!						Stroke prev ALL year 10	#VALUE!	#VALUE!						Stroke mort ALL year 10	#VALUE!	#VALUE!
	Stroke inc ALL year 15	#VALUE!	#VALUE!						Stroke prev ALL year 15	#VALUE!	#VALUE!						Stroke mort ALL year 15	#VALUE!	#VALUE!
	Stroke inc ALL year 20	#VALUE!	#VALUE!						Stroke prev ALL year 20	#VALUE!	#VALUE!						Stroke mort ALL year 20	#VALUE!	#VALUE!
	Stroke inc ALL year 25	#VALUE!	#VALUE!						Stroke prev ALL year 25	#VALUE!	#VALUE!						Stroke mort ALL year 25	#VALUE!	#VALUE!
	Stroke inc ALL year 00-25	#VALUE!	#VALUE!														Stroke mort ALL year 00-25	#VALUE!	#VALUE!
	Colon Ca inc M year 01	#VALUE!	#VALUE!						Colon Ca prev M year 01	#VALUE!	#VALUE!						Colon Ca mort M year 01	#VALUE!	#VALUE!
	Colon Ca inc M year 05	#VALUE!	#VALUE!						Colon Ca prev M year 05	#VALUE!	#VALUE!						Colon Ca mort M year 05	#VALUE!	#VALUE!
	Colon Ca inc M year 10	#VALUE!	#VALUE!						Colon Ca prev M year 10	#VALUE!	#VALUE!						Colon Ca mort M year 10	#VALUE!	#VALUE!
	Colon Ca inc M year 15	#VALUE!	#VALUE!						Colon Ca prev M year 15	#VALUE!	#VALUE!						Colon Ca mort M year 15	#VALUE!	#VALUE!
	Colon Ca inc M year 20	#VALUE!	#VALUE!						Colon Ca prev M year 20	#VALUE!	#VALUE!						Colon Ca mort M year 20	#VALUE!	#VALUE!
	Colon Ca inc M year 25	#VALUE!	#VALUE!						Colon Ca prev M year 25	#VALUE!	#VALUE!						Colon Ca mort M year 25	#VALUE!	#VALUE!
	Colon Ca inc M year 00-25	#VALUE!	#VALUE!														Colon Ca mort M year 00-25	#VALUE!	#VALUE!
	Colon Ca inc F year 01	#VALUE!	#VALUE!						Colon Ca prev F year 01	#VALUE!	#VALUE!						Colon Ca mort F year 01	#VALUE!	#VALUE!
	Colon Ca inc F year 05	#VALUE!	#VALUE!						Colon Ca prev F year 05	#VALUE!	#VALUE!						Colon Ca mort F year 05	#VALUE!	#VALUE!
	Colon Ca inc F year 10	#VALUE!	#VALUE!						Colon Ca prev F year 10	#VALUE!	#VALUE!						Colon Ca mort F year 10	#VALUE!	#VALUE!
	Colon Ca inc F year 15	#VALUE!	#VALUE!						Colon Ca prev F year 15	#VALUE!	#VALUE!						Colon Ca mort F year 15	#VALUE!	#VALUE!
	Colon Ca inc F year 20	#VALUE!	#VALUE!						Colon Ca prev F year 20	#VALUE!	#VALUE!						Colon Ca mort F year 20	#VALUE!	#VALUE!
	Colon Ca inc F year 25	#VALUE!	#VALUE!						Colon Ca prev F year 25	#VALUE!	#VALUE!						Colon Ca mort F year 25	#VALUE!	#VALUE!
	Colon Ca inc F year 00-25	#VALUE!	#VALUE!														Colon Ca mort F year 00-25	#VALUE!	#VALUE!
	Colon Ca inc ALL year 01	#VALUE!	#VALUE!						Colon Ca prev ALL year 01	#VALUE!	#VALUE!						Colon Ca mort ALL year 01	#VALUE!	#VALUE!
	Colon Ca inc ALL year 05	#VALUE!	#VALUE!						Colon Ca prev ALL year 05	#VALUE!	#VALUE!						Colon Ca mort ALL year 05	#VALUE!	#VALUE!
	Colon Ca inc ALL year 10	#VALUE!	#VALUE!						Colon Ca prev ALL year 10	#VALUE!	#VALUE!						Colon Ca mort ALL year 10	#VALUE!	#VALUE!
	Colon Ca inc ALL year 15	#VALUE!	#VALUE!						Colon Ca prev ALL year 15	#VALUE!	#VALUE!						Colon Ca mort ALL year 15	#VALUE!	#VALUE!
	Colon Ca inc ALL year 20	#VALUE!	#VALUE!						Colon Ca prev ALL year 20	#VALUE!	#VALUE!						Colon Ca mort ALL year 20	#VALUE!	#VALUE!
	Colon Ca inc ALL year 25	#VALUE!	#VALUE!						Colon Ca prev ALL year 25	#VALUE!	#VALUE!						Colon Ca mort ALL year 25	#VALUE!	#VALUE!
	Colon Ca inc ALL year 00-25	#VALUE!	#VALUE!														Colon Ca mort ALL year 00-25	#VALUE!	#VALUE!
	Breast Ca inc F year 01	#VALUE!	#VALUE!						Breast Ca prev F year 01	#VALUE!	#VALUE!						Breast Ca mort F year 01	#VALUE!	#VALUE!
	Breast Ca inc F year 05	#VALUE!	#VALUE!						Breast Ca prev F year 05	#VALUE!	#VALUE!						Breast Ca mort F year 05	#VALUE!	#VALUE!
	Breast Ca inc F year 10	#VALUE!	#VALUE!						Breast Ca prev F year 10	#VALUE!	#VALUE!						Breast Ca mort F year 10	#VALUE!	#VALUE!
	Breast Ca inc F year 15	#VALUE!	#VALUE!						Breast Ca prev F year 15	#VALUE!	#VALUE!						Breast Ca mort F year 15	#VALUE!	#VALUE!
	Breast Ca inc F year 20	#VALUE!	#VALUE!						Breast Ca prev F year 20	#VALUE!	#VALUE!						Breast Ca mort F year 20	#VALUE!	#VALUE!
	Breast Ca inc F year 25	#VALUE!	#VALUE!						Breast Ca prev F year 25	#VALUE!	#VALUE!						Breast Ca mort F year 25	#VALUE!	#VALUE!
	Breast Ca inc F year 00-25	#VALUE!	#VALUE!														Breast Ca mort F year 00-25	#VALUE!	#VALUE!
	Endometrial Ca inc F year 01	#VALUE!	#VALUE!						Endometrial Ca prev F year 01	#VALUE!	#VALUE!						Endometrial Ca mort F year 01	#VALUE!	#VALUE!
	Endometrial Ca inc F year 05	#VALUE!	#VALUE!						Endometrial Ca prev F year 05	#VALUE!	#VALUE!						Endometrial Ca mort F year 05	#VALUE!	#VALUE!
	Endometrial Ca inc F year 10	#VALUE!	#VALUE!						Endometrial Ca prev F year 10	#VALUE!	#VALUE!						Endometrial Ca mort F year 10	#VALUE!	#VALUE!
	Endometrial Ca inc F year 15	#VALUE!	#VALUE!						Endometrial Ca prev F year 15	#VALUE!	#VALUE!						Endometrial Ca mort F year 15	#VALUE!	#VALUE!
	Endometrial Ca inc F year 20	#VALUE!	#VALUE!						Endometrial Ca prev F year 20	#VALUE!	#VALUE!						Endometrial Ca mort F year 20	#VALUE!	#VALUE!
	Endometrial Ca inc F year 25	#VALUE!	#VALUE!						Endometrial Ca prev F year 25	#VALUE!	#VALUE!						Endometrial Ca mort F year 25	#VALUE!	#VALUE!
	Endometrial Ca inc F year 00-25	#VALUE!	#VALUE!														Endometrial Ca mort F year 00-25	#VALUE!	#VALUE!
	Kidney Ca inc M year 01	#VALUE!	#VALUE!						Kidney Ca prev M year 01	#VALUE!	#VALUE!						Kidney Ca mort M year 01	#VALUE!	#VALUE!
	Kidney Ca inc M year 05	#VALUE!	#VALUE!						Kidney Ca prev M year 05	#VALUE!	#VALUE!						Kidney Ca mort M year 05	#VALUE!	#VALUE!
	Kidney Ca inc M year 10	#VALUE!	#VALUE!						Kidney Ca prev M year 10	#VALUE!	#VALUE!						Kidney Ca mort M year 10	#VALUE!	#VALUE!
	Kidney Ca inc M year 15	#VALUE!	#VALUE!						Kidney Ca prev M year 15	#VALUE!	#VALUE!						Kidney Ca mort M year 15	#VALUE!	#VALUE!
	Kidney Ca inc M year 20	#VALUE!	#VALUE!						Kidney Ca prev M year 20	#VALUE!	#VALUE!						Kidney Ca mort M year 20	#VALUE!	#VALUE!
	Kidney Ca inc M year 25	#VALUE!	#VALUE!						Kidney Ca prev M year 25	#VALUE!	#VALUE!						Kidney Ca mort M year 25	#VALUE!	#VALUE!
	Kidney Ca inc M year 00-25	#VALUE!	#VALUE!														Kidney Ca mort M year 00-25	#VALUE!	#VALUE!
	Kidney Ca inc F year 01	#VALUE!	#VALUE!						Kidney Ca prev F year 01	#VALUE!	#VALUE!						Kidney Ca mort F year 01	#VALUE!	#VALUE!
	Kidney Ca inc F year 05	#VALUE!	#VALUE!						Kidney Ca prev F year 05	#VALUE!	#VALUE!						Kidney Ca mort F year 05	#VALUE!	#VALUE!
	Kidney Ca inc F year 10	#VALUE!	#VALUE!						Kidney Ca prev F year 10	#VALUE!	#VALUE!						Kidney Ca mort F year 10	#VALUE!	#VALUE!
	Kidney Ca inc F year 15	#VALUE!	#VALUE!						Kidney Ca prev F year 15	#VALUE!	#VALUE!						Kidney Ca mort F year 15	#VALUE!	#VALUE!
	Kidney Ca inc F year 20	#VALUE!	#VALUE!						Kidney Ca prev F year 20	#VALUE!	#VALUE!						Kidney Ca mort F year 20	#VALUE!	#VALUE!
	Kidney Ca inc F year 25	#VALUE!	#VALUE!						Kidney Ca prev F year 25	#VALUE!	#VALUE!						Kidney Ca mort F year 25	#VALUE!	#VALUE!
	Kidney Ca inc F year 00-25	#VALUE!	#VALUE!														Kidney Ca mort F year 00-25	#VALUE!	#VALUE!
	Kidney Ca inc ALL year 01	#VALUE!	#VALUE!						Kidney Ca prev ALL year 01	#VALUE!	#VALUE!						Kidney Ca mort ALL year 01	#VALUE!	#VALUE!
	Kidney Ca inc ALL year 05	#VALUE!	#VALUE!						Kidney Ca prev ALL year 05	#VALUE!	#VALUE!						Kidney Ca mort ALL year 05	#VALUE!	#VALUE!
	Kidney Ca inc ALL year 10	#VALUE!	#VALUE!						Kidney Ca prev ALL year 10	#VALUE!	#VALUE!						Kidney Ca mort ALL year 10	#VALUE!	#VALUE!
	Kidney Ca inc ALL year 15	#VALUE!	#VALUE!						Kidney Ca prev ALL year 15	#VALUE!	#VALUE!						Kidney Ca mort ALL year 15	#VALUE!	#VALUE!
	Kidney Ca inc ALL year 20	#VALUE!	#VALUE!						Kidney Ca prev ALL year 20	#VALUE!	#VALUE!						Kidney Ca mort ALL year 20	#VALUE!	#VALUE!
	Kidney Ca inc ALL year 25	#VALUE!	#VALUE!						Kidney Ca prev ALL year 25	#VALUE!	#VALUE!						Kidney Ca mort ALL year 25	#VALUE!	#VALUE!
	Kidney Ca inc ALL year 00-25	#VALUE!	#VALUE!														Kidney Ca mort ALL year 00-25	#VALUE!	#VALUE!
	OsteoA inc M year 01	#VALUE!	#VALUE!						OsteoA prev M year 01	#VALUE!	#VALUE!						OsteoA mort M year 01	#VALUE!	#VALUE!
	OsteoA inc M year 05	#VALUE!	#VALUE!						OsteoA prev M year 05	#VALUE!	#VALUE!						OsteoA mort M year 05	#VALUE!	#VALUE!
	OsteoA inc M year 10	#VALUE!	#VALUE!						OsteoA prev M year 10	#VALUE!	#VALUE!						OsteoA mort M year 10	#VALUE!	#VALUE!
	OsteoA inc M year 15	#VALUE!	#VALUE!						OsteoA prev M year 15	#VALUE!	#VALUE!						OsteoA mort M year 15	#VALUE!	#VALUE!
	OsteoA inc M year 20	#VALUE!	#VALUE!						OsteoA prev M year 20	#VALUE!	#VALUE!						OsteoA mort M year 20	#VALUE!	#VALUE!
	OsteoA inc M year 25	#VALUE!	#VALUE!						OsteoA prev M year 25	#VALUE!	#VALUE!						OsteoA mort M year 25	#VALUE!	#VALUE!
	OsteoA inc M year 00-25	#VALUE!	#VALUE!														OsteoA mort M year 00-25	#VALUE!	#VALUE!
	OsteoA inc F year 01	#VALUE!	#VALUE!						OsteoA prev F year 01	#VALUE!	#VALUE!						OsteoA mort F year 01	#VALUE!	#VALUE!
	OsteoA inc F year 05	#VALUE!	#VALUE!						OsteoA prev F year 05	#VALUE!	#VALUE!						OsteoA mort F year 05	#VALUE!	#VALUE!
	OsteoA inc F year 10	#VALUE!	#VALUE!						OsteoA prev F year 10	#VALUE!	#VALUE!						OsteoA mort F year 10	#VALUE!	#VALUE!
	OsteoA inc F year 15	#VALUE!	#VALUE!						OsteoA prev F year 15	#VALUE!	#VALUE!						OsteoA mort F year 15	#VALUE!	#VALUE!
	OsteoA inc F year 20	#VALUE!	#VALUE!						OsteoA prev F year 20	#VALUE!	#VALUE!						OsteoA mort F year 20	#VALUE!	#VALUE!
	OsteoA inc F year 25	#VALUE!	#VALUE!						OsteoA prev F year 25	#VALUE!	#VALUE!						OsteoA mort F year 25	#VALUE!	#VALUE!
	OsteoA inc F year 00-25	#VALUE!	#VALUE!														OsteoA mort F year 00-25	#VALUE!	#VALUE!
	OsteoA inc ALL year 01	#VALUE!	#VALUE!						OsteoA prev ALL year 01	#VALUE!	#VALUE!						OsteoA mort ALL year 01	#VALUE!	#VALUE!
	OsteoA inc ALL year 05	#VALUE!	#VALUE!						OsteoA prev ALL year 05	#VALUE!	#VALUE!						OsteoA mort ALL year 05	#VALUE!	#VALUE!
	OsteoA inc ALL year 10	#VALUE!	#VALUE!						OsteoA prev ALL year 10	#VALUE!	#VALUE!						OsteoA mort ALL year 10	#VALUE!	#VALUE!
	OsteoA inc ALL year 15	#VALUE!	#VALUE!						OsteoA prev ALL year 15	#VALUE!	#VALUE!						OsteoA mort ALL year 15	#VALUE!	#VALUE!
	OsteoA inc ALL year 20	#VALUE!	#VALUE!						OsteoA prev ALL year 20	#VALUE!	#VALUE!						OsteoA mort ALL year 20	#VALUE!	#VALUE!
	OsteoA inc ALL year 25	#VALUE!	#VALUE!						OsteoA prev ALL year 25	#VALUE!	#VALUE!						OsteoA mort ALL year 25	#VALUE!	#VALUE!
	OsteoA inc ALL year 00-25	#VALUE!	#VALUE!														OsteoA mort ALL year 00-25	#VALUE!	#VALUE!
	PROPORTIONS								PROPORTIONS	Numbers (no trend)							PROPORTIONS	Numbers (no trend)
	Disease-specific incidence	Cases intervention pop	tot pop intervention	Cases ref pop	tot pop ref	intvn/ref ratio	% reduction		Disease-specific prevalence	Cases intervention pop	tot pop intervention	Cases ref pop	tot pop ref	intvn/ref ratio	% reduction		Disease-specific mortality	Cases intervention pop	tot pop intervention	Cases ref pop	tot pop ref	intvn/ref ratio	% reduction
	%DM inc M year 01	#VALUE!	#VALUE!	#VALUE!	#VALUE!	#VALUE!	#VALUE!		%DM prev M year 01	#VALUE!	#VALUE!	#VALUE!	#VALUE!	#VALUE!	#VALUE!		%DM mort M year 01	#VALUE!	#VALUE!	#VALUE!	#VALUE!	#VALUE!	#VALUE!
	%DM inc M year 05	#VALUE!	#VALUE!	#VALUE!	#VALUE!	#VALUE!	#VALUE!		%DM prev M year 05	#VALUE!	#VALUE!	#VALUE!	#VALUE!	#VALUE!	#VALUE!		%DM mort M year 05	#VALUE!	#VALUE!	#VALUE!	#VALUE!	#VALUE!	#VALUE!
	%DM inc M year 10	#VALUE!	#VALUE!	#VALUE!	#VALUE!	#VALUE!	#VALUE!		%DM prev M year 10	#VALUE!	#VALUE!	#VALUE!	#VALUE!	#VALUE!	#VALUE!		%DM mort M year 10	#VALUE!	#VALUE!	#VALUE!	#VALUE!	#VALUE!	#VALUE!
	%DM inc M year 15	#VALUE!	#VALUE!	#VALUE!	#VALUE!	#VALUE!	#VALUE!		%DM prev M year 15	#VALUE!	#VALUE!	#VALUE!	#VALUE!	#VALUE!	#VALUE!		%DM mort M year 15	#VALUE!	#VALUE!	#VALUE!	#VALUE!	#VALUE!	#VALUE!
	%DM inc M year 20	#VALUE!	#VALUE!	#VALUE!	#VALUE!	#VALUE!	#VALUE!		%DM prev M year 20	#VALUE!	#VALUE!	#VALUE!	#VALUE!	#VALUE!	#VALUE!		%DM mort M year 20	#VALUE!	#VALUE!	#VALUE!	#VALUE!	#VALUE!	#VALUE!
	%DM inc M year 25	#VALUE!	#VALUE!	#VALUE!	#VALUE!	#VALUE!	#VALUE!		%DM prev M year 25	#VALUE!	#VALUE!	#VALUE!	#VALUE!	#VALUE!	#VALUE!		%DM mort M year 25	#VALUE!	#VALUE!	#VALUE!	#VALUE!	#VALUE!	#VALUE!
	%DM inc F year 01	#VALUE!	#VALUE!	#VALUE!	#VALUE!	#VALUE!	#VALUE!		%DM prev F year 01	#VALUE!	#VALUE!	#VALUE!	#VALUE!	#VALUE!	#VALUE!		%DM mort F year 01	#VALUE!	#VALUE!	#VALUE!	#VALUE!	#VALUE!	#VALUE!
	%DM inc F year 05	#VALUE!	#VALUE!	#VALUE!	#VALUE!	#VALUE!	#VALUE!		%DM prev F year 05	#VALUE!	#VALUE!	#VALUE!	#VALUE!	#VALUE!	#VALUE!		%DM mort F year 05	#VALUE!	#VALUE!	#VALUE!	#VALUE!	#VALUE!	#VALUE!
	%DM inc F year 10	#VALUE!	#VALUE!	#VALUE!	#VALUE!	#VALUE!	#VALUE!		%DM prev F year 10	#VALUE!	#VALUE!	#VALUE!	#VALUE!	#VALUE!	#VALUE!		%DM mort F year 10	#VALUE!	#VALUE!	#VALUE!	#VALUE!	#VALUE!	#VALUE!
	%DM inc F year 15	#VALUE!	#VALUE!	#VALUE!	#VALUE!	#VALUE!	#VALUE!		%DM prev F year 15	#VALUE!	#VALUE!	#VALUE!	#VALUE!	#VALUE!	#VALUE!		%DM mort F year 15	#VALUE!	#VALUE!	#VALUE!	#VALUE!	#VALUE!	#VALUE!
	%DM inc F year 20	#VALUE!	#VALUE!	#VALUE!	#VALUE!	#VALUE!	#VALUE!		%DM prev F year 20	#VALUE!	#VALUE!	#VALUE!	#VALUE!	#VALUE!	#VALUE!		%DM mort F year 20	#VALUE!	#VALUE!	#VALUE!	#VALUE!	#VALUE!	#VALUE!
	%DM inc F year 25	#VALUE!	#VALUE!	#VALUE!	#VALUE!	#VALUE!	#VALUE!		%DM prev F year 25	#VALUE!	#VALUE!	#VALUE!	#VALUE!	#VALUE!	#VALUE!		%DM mort F year 25	#VALUE!	#VALUE!	#VALUE!	#VALUE!	#VALUE!	#VALUE!
	%DM inc ALL year 01	#VALUE!	#VALUE!	#VALUE!	#VALUE!	#VALUE!	#VALUE!		%DM prev ALL year 01	#VALUE!	#VALUE!	#VALUE!	#VALUE!	#VALUE!	#VALUE!		%DM mort ALL year 01	#VALUE!	#VALUE!	#VALUE!	#VALUE!	#VALUE!	#VALUE!
	%DM inc ALL year 05	#VALUE!	#VALUE!	#VALUE!	#VALUE!	#VALUE!	#VALUE!		%DM prev ALL year 05	#VALUE!	#VALUE!	#VALUE!	#VALUE!	#VALUE!	#VALUE!		%DM mort ALL year 05	#VALUE!	#VALUE!	#VALUE!	#VALUE!	#VALUE!	#VALUE!
	%DM inc ALL year 10	#VALUE!	#VALUE!	#VALUE!	#VALUE!	#VALUE!	#VALUE!		%DM prev ALL year 10	#VALUE!	#VALUE!	#VALUE!	#VALUE!	#VALUE!	#VALUE!		%DM mort ALL year 10	#VALUE!	#VALUE!	#VALUE!	#VALUE!	#VALUE!	#VALUE!
	%DM inc ALL year 15	#VALUE!	#VALUE!	#VALUE!	#VALUE!	#VALUE!	#VALUE!		%DM prev ALL year 15	#VALUE!	#VALUE!	#VALUE!	#VALUE!	#VALUE!	#VALUE!		%DM mort ALL year 15	#VALUE!	#VALUE!	#VALUE!	#VALUE!	#VALUE!	#VALUE!
	%DM inc ALL year 20	#VALUE!	#VALUE!	#VALUE!	#VALUE!	#VALUE!	#VALUE!		%DM prev ALL year 20	#VALUE!	#VALUE!	#VALUE!	#VALUE!	#VALUE!	#VALUE!		%DM mort ALL year 20	#VALUE!	#VALUE!	#VALUE!	#VALUE!	#VALUE!	#VALUE!
	%DM inc ALL year 25	#VALUE!	#VALUE!	#VALUE!	#VALUE!	#VALUE!	#VALUE!		%DM prev ALL year 25	#VALUE!	#VALUE!	#VALUE!	#VALUE!	#VALUE!	#VALUE!		%DM mort ALL year 25	#VALUE!	#VALUE!	#VALUE!	#VALUE!	#VALUE!	#VALUE!
	%IHD inc M year 01	#VALUE!	#VALUE!	#VALUE!	#VALUE!	#VALUE!	#VALUE!		%IHD prev M year 01	#VALUE!	#VALUE!	#VALUE!	#VALUE!	#VALUE!	#VALUE!		%IHD mort M year 01	#VALUE!	#VALUE!	#VALUE!	#VALUE!	#VALUE!	#VALUE!
	%IHD inc M year 05	#VALUE!	#VALUE!	#VALUE!	#VALUE!	#VALUE!	#VALUE!		%IHD prev M year 05	#VALUE!	#VALUE!	#VALUE!	#VALUE!	#VALUE!	#VALUE!		%IHD mort M year 05	#VALUE!	#VALUE!	#VALUE!	#VALUE!	#VALUE!	#VALUE!
	%IHD inc M year 10	#VALUE!	#VALUE!	#VALUE!	#VALUE!	#VALUE!	#VALUE!		%IHD prev M year 10	#VALUE!	#VALUE!	#VALUE!	#VALUE!	#VALUE!	#VALUE!		%IHD mort M year 10	#VALUE!	#VALUE!	#VALUE!	#VALUE!	#VALUE!	#VALUE!
	%IHD inc M year 15	#VALUE!	#VALUE!	#VALUE!	#VALUE!	#VALUE!	#VALUE!		%IHD prev M year 15	#VALUE!	#VALUE!	#VALUE!	#VALUE!	#VALUE!	#VALUE!		%IHD mort M year 15	#VALUE!	#VALUE!	#VALUE!	#VALUE!	#VALUE!	#VALUE!
	%IHD inc M year 20	#VALUE!	#VALUE!	#VALUE!	#VALUE!	#VALUE!	#VALUE!		%IHD prev M year 20	#VALUE!	#VALUE!	#VALUE!	#VALUE!	#VALUE!	#VALUE!		%IHD mort M year 20	#VALUE!	#VALUE!	#VALUE!	#VALUE!	#VALUE!	#VALUE!
	%IHD inc M year 25	#VALUE!	#VALUE!	#VALUE!	#VALUE!	#VALUE!	#VALUE!		%IHD prev M year 25	#VALUE!	#VALUE!	#VALUE!	#VALUE!	#VALUE!	#VALUE!		%IHD mort M year 25	#VALUE!	#VALUE!	#VALUE!	#VALUE!	#VALUE!	#VALUE!
	%IHD inc F year 01	#VALUE!	#VALUE!	#VALUE!	#VALUE!	#VALUE!	#VALUE!		%IHD prev F year 01	#VALUE!	#VALUE!	#VALUE!	#VALUE!	#VALUE!	#VALUE!		%IHD mort F year 01	#VALUE!	#VALUE!	#VALUE!	#VALUE!	#VALUE!	#VALUE!
	%IHD inc F year 05	#VALUE!	#VALUE!	#VALUE!	#VALUE!	#VALUE!	#VALUE!		%IHD prev F year 05	#VALUE!	#VALUE!	#VALUE!	#VALUE!	#VALUE!	#VALUE!		%IHD mort F year 05	#VALUE!	#VALUE!	#VALUE!	#VALUE!	#VALUE!	#VALUE!
	%IHD inc F year 10	#VALUE!	#VALUE!	#VALUE!	#VALUE!	#VALUE!	#VALUE!		%IHD prev F year 10	#VALUE!	#VALUE!	#VALUE!	#VALUE!	#VALUE!	#VALUE!		%IHD mort F year 10	#VALUE!	#VALUE!	#VALUE!	#VALUE!	#VALUE!	#VALUE!
	%IHD inc F year 15	#VALUE!	#VALUE!	#VALUE!	#VALUE!	#VALUE!	#VALUE!		%IHD prev F year 15	#VALUE!	#VALUE!	#VALUE!	#VALUE!	#VALUE!	#VALUE!		%IHD mort F year 15	#VALUE!	#VALUE!	#VALUE!	#VALUE!	#VALUE!	#VALUE!
	%IHD inc F year 20	#VALUE!	#VALUE!	#VALUE!	#VALUE!	#VALUE!	#VALUE!		%IHD prev F year 20	#VALUE!	#VALUE!	#VALUE!	#VALUE!	#VALUE!	#VALUE!		%IHD mort F year 20	#VALUE!	#VALUE!	#VALUE!	#VALUE!	#VALUE!	#VALUE!
	%IHD inc F year 25	#VALUE!	#VALUE!	#VALUE!	#VALUE!	#VALUE!	#VALUE!		%IHD prev F year 25	#VALUE!	#VALUE!	#VALUE!	#VALUE!	#VALUE!	#VALUE!		%IHD mort F year 25	#VALUE!	#VALUE!	#VALUE!	#VALUE!	#VALUE!	#VALUE!
	%IHD inc ALL year 01	#VALUE!	#VALUE!	#VALUE!	#VALUE!	#VALUE!	#VALUE!		%IHD prev ALL year 01	#VALUE!	#VALUE!	#VALUE!	#VALUE!	#VALUE!	#VALUE!		%IHD mort ALL year 01	#VALUE!	#VALUE!	#VALUE!	#VALUE!	#VALUE!	#VALUE!
	%IHD inc ALL year 05	#VALUE!	#VALUE!	#VALUE!	#VALUE!	#VALUE!	#VALUE!		%IHD prev ALL year 05	#VALUE!	#VALUE!	#VALUE!	#VALUE!	#VALUE!	#VALUE!		%IHD mort ALL year 05	#VALUE!	#VALUE!	#VALUE!	#VALUE!	#VALUE!	#VALUE!
	%IHD inc ALL year 10	#VALUE!	#VALUE!	#VALUE!	#VALUE!	#VALUE!	#VALUE!		%IHD prev ALL year 10	#VALUE!	#VALUE!	#VALUE!	#VALUE!	#VALUE!	#VALUE!		%IHD mort ALL year 10	#VALUE!	#VALUE!	#VALUE!	#VALUE!	#VALUE!	#VALUE!
	%IHD inc ALL year 15	#VALUE!	#VALUE!	#VALUE!	#VALUE!	#VALUE!	#VALUE!		%IHD prev ALL year 15	#VALUE!	#VALUE!	#VALUE!	#VALUE!	#VALUE!	#VALUE!		%IHD mort ALL year 15	#VALUE!	#VALUE!	#VALUE!	#VALUE!	#VALUE!	#VALUE!
	%IHD inc ALL year 20	#VALUE!	#VALUE!	#VALUE!	#VALUE!	#VALUE!	#VALUE!		%IHD prev ALL year 20	#VALUE!	#VALUE!	#VALUE!	#VALUE!	#VALUE!	#VALUE!		%IHD mort ALL year 20	#VALUE!	#VALUE!	#VALUE!	#VALUE!	#VALUE!	#VALUE!
	%IHD inc ALL year 25	#VALUE!	#VALUE!	#VALUE!	#VALUE!	#VALUE!	#VALUE!		%IHD prev ALL year 25	#VALUE!	#VALUE!	#VALUE!	#VALUE!	#VALUE!	#VALUE!		%IHD mort ALL year 25	#VALUE!	#VALUE!	#VALUE!	#VALUE!	#VALUE!	#VALUE!
	%HtHD inc M year 01	#VALUE!	#VALUE!	#VALUE!	#VALUE!	#VALUE!	#VALUE!		%HtHD prev M year 01	#VALUE!	#VALUE!	#VALUE!	#VALUE!	#VALUE!	#VALUE!		%HtHD mort M year 01	#VALUE!	#VALUE!	#VALUE!	#VALUE!	#VALUE!	#VALUE!
	%HtHD inc M year 05	#VALUE!	#VALUE!	#VALUE!	#VALUE!	#VALUE!	#VALUE!		%HtHD prev M year 05	#VALUE!	#VALUE!	#VALUE!	#VALUE!	#VALUE!	#VALUE!		%HtHD mort M year 05	#VALUE!	#VALUE!	#VALUE!	#VALUE!	#VALUE!	#VALUE!
	%HtHD inc M year 10	#VALUE!	#VALUE!	#VALUE!	#VALUE!	#VALUE!	#VALUE!		%HtHD prev M year 10	#VALUE!	#VALUE!	#VALUE!	#VALUE!	#VALUE!	#VALUE!		%HtHD mort M year 10	#VALUE!	#VALUE!	#VALUE!	#VALUE!	#VALUE!	#VALUE!
	%HtHD inc M year 15	#VALUE!	#VALUE!	#VALUE!	#VALUE!	#VALUE!	#VALUE!		%HtHD prev M year 15	#VALUE!	#VALUE!	#VALUE!	#VALUE!	#VALUE!	#VALUE!		%HtHD mort M year 15	#VALUE!	#VALUE!	#VALUE!	#VALUE!	#VALUE!	#VALUE!
	%HtHD inc M year 20	#VALUE!	#VALUE!	#VALUE!	#VALUE!	#VALUE!	#VALUE!		%HtHD prev M year 20	#VALUE!	#VALUE!	#VALUE!	#VALUE!	#VALUE!	#VALUE!		%HtHD mort M year 20	#VALUE!	#VALUE!	#VALUE!	#VALUE!	#VALUE!	#VALUE!
	%HtHD inc M year 25	#VALUE!	#VALUE!	#VALUE!	#VALUE!	#VALUE!	#VALUE!		%HtHD prev M year 25	#VALUE!	#VALUE!	#VALUE!	#VALUE!	#VALUE!	#VALUE!		%HtHD mort M year 25	#VALUE!	#VALUE!	#VALUE!	#VALUE!	#VALUE!	#VALUE!
	%HtHD inc F year 01	#VALUE!	#VALUE!	#VALUE!	#VALUE!	#VALUE!	#VALUE!		%HtHD prev F year 01	#VALUE!	#VALUE!	#VALUE!	#VALUE!	#VALUE!	#VALUE!		%HtHD mort F year 01	#VALUE!	#VALUE!	#VALUE!	#VALUE!	#VALUE!	#VALUE!
	%HtHD inc F year 05	#VALUE!	#VALUE!	#VALUE!	#VALUE!	#VALUE!	#VALUE!		%HtHD prev F year 05	#VALUE!	#VALUE!	#VALUE!	#VALUE!	#VALUE!	#VALUE!		%HtHD mort F year 05	#VALUE!	#VALUE!	#VALUE!	#VALUE!	#VALUE!	#VALUE!
	%HtHD inc F year 10	#VALUE!	#VALUE!	#VALUE!	#VALUE!	#VALUE!	#VALUE!		%HtHD prev F year 10	#VALUE!	#VALUE!	#VALUE!	#VALUE!	#VALUE!	#VALUE!		%HtHD mort F year 10	#VALUE!	#VALUE!	#VALUE!	#VALUE!	#VALUE!	#VALUE!
	%HtHD inc F year 15	#VALUE!	#VALUE!	#VALUE!	#VALUE!	#VALUE!	#VALUE!		%HtHD prev F year 15	#VALUE!	#VALUE!	#VALUE!	#VALUE!	#VALUE!	#VALUE!		%HtHD mort F year 15	#VALUE!	#VALUE!	#VALUE!	#VALUE!	#VALUE!	#VALUE!
	%HtHD inc F year 20	#VALUE!	#VALUE!	#VALUE!	#VALUE!	#VALUE!	#VALUE!		%HtHD prev F year 20	#VALUE!	#VALUE!	#VALUE!	#VALUE!	#VALUE!	#VALUE!		%HtHD mort F year 20	#VALUE!	#VALUE!	#VALUE!	#VALUE!	#VALUE!	#VALUE!
	%HtHD inc F year 25	#VALUE!	#VALUE!	#VALUE!	#VALUE!	#VALUE!	#VALUE!		%HtHD prev F year 25	#VALUE!	#VALUE!	#VALUE!	#VALUE!	#VALUE!	#VALUE!		%HtHD mort F year 25	#VALUE!	#VALUE!	#VALUE!	#VALUE!	#VALUE!	#VALUE!
	%HtHD inc ALL year 01	#VALUE!	#VALUE!	#VALUE!	#VALUE!	#VALUE!	#VALUE!		%HtHD prev ALL year 01	#VALUE!	#VALUE!	#VALUE!	#VALUE!	#VALUE!	#VALUE!		%HtHD mort ALL year 01	#VALUE!	#VALUE!	#VALUE!	#VALUE!	#VALUE!	#VALUE!
	%HtHD inc ALL year 05	#VALUE!	#VALUE!	#VALUE!	#VALUE!	#VALUE!	#VALUE!		%HtHD prev ALL year 05	#VALUE!	#VALUE!	#VALUE!	#VALUE!	#VALUE!	#VALUE!		%HtHD mort ALL year 05	#VALUE!	#VALUE!	#VALUE!	#VALUE!	#VALUE!	#VALUE!
	%HtHD inc ALL year 10	#VALUE!	#VALUE!	#VALUE!	#VALUE!	#VALUE!	#VALUE!		%HtHD prev ALL year 10	#VALUE!	#VALUE!	#VALUE!	#VALUE!	#VALUE!	#VALUE!		%HtHD mort ALL year 10	#VALUE!	#VALUE!	#VALUE!	#VALUE!	#VALUE!	#VALUE!
	%HtHD inc ALL year 15	#VALUE!	#VALUE!	#VALUE!	#VALUE!	#VALUE!	#VALUE!		%HtHD prev ALL year 15	#VALUE!	#VALUE!	#VALUE!	#VALUE!	#VALUE!	#VALUE!		%HtHD mort ALL year 15	#VALUE!	#VALUE!	#VALUE!	#VALUE!	#VALUE!	#VALUE!
	%HtHD inc ALL year 20	#VALUE!	#VALUE!	#VALUE!	#VALUE!	#VALUE!	#VALUE!		%HtHD prev ALL year 20	#VALUE!	#VALUE!	#VALUE!	#VALUE!	#VALUE!	#VALUE!		%HtHD mort ALL year 20	#VALUE!	#VALUE!	#VALUE!	#VALUE!	#VALUE!	#VALUE!
	%HtHD inc ALL year 25	#VALUE!	#VALUE!	#VALUE!	#VALUE!	#VALUE!	#VALUE!		%HtHD prev ALL year 25	#VALUE!	#VALUE!	#VALUE!	#VALUE!	#VALUE!	#VALUE!		%HtHD mort ALL year 25	#VALUE!	#VALUE!	#VALUE!	#VALUE!	#VALUE!	#VALUE!
	%Stroke inc M year 01	#VALUE!	#VALUE!	#VALUE!	#VALUE!	#VALUE!	#VALUE!		%Stroke prev M year 01	#VALUE!	#VALUE!	#VALUE!	#VALUE!	#VALUE!	#VALUE!		%Stroke mort M year 01	#VALUE!	#VALUE!	#VALUE!	#VALUE!	#VALUE!	#VALUE!
	%Stroke inc M year 05	#VALUE!	#VALUE!	#VALUE!	#VALUE!	#VALUE!	#VALUE!		%Stroke prev M year 05	#VALUE!	#VALUE!	#VALUE!	#VALUE!	#VALUE!	#VALUE!		%Stroke mort M year 05	#VALUE!	#VALUE!	#VALUE!	#VALUE!	#VALUE!	#VALUE!
	%Stroke inc M year 10	#VALUE!	#VALUE!	#VALUE!	#VALUE!	#VALUE!	#VALUE!		%Stroke prev M year 10	#VALUE!	#VALUE!	#VALUE!	#VALUE!	#VALUE!	#VALUE!		%Stroke mort M year 10	#VALUE!	#VALUE!	#VALUE!	#VALUE!	#VALUE!	#VALUE!
	%Stroke inc M year 15	#VALUE!	#VALUE!	#VALUE!	#VALUE!	#VALUE!	#VALUE!		%Stroke prev M year 15	#VALUE!	#VALUE!	#VALUE!	#VALUE!	#VALUE!	#VALUE!		%Stroke mort M year 15	#VALUE!	#VALUE!	#VALUE!	#VALUE!	#VALUE!	#VALUE!
	%Stroke inc M year 20	#VALUE!	#VALUE!	#VALUE!	#VALUE!	#VALUE!	#VALUE!		%Stroke prev M year 20	#VALUE!	#VALUE!	#VALUE!	#VALUE!	#VALUE!	#VALUE!		%Stroke mort M year 20	#VALUE!	#VALUE!	#VALUE!	#VALUE!	#VALUE!	#VALUE!
	%Stroke inc M year 25	#VALUE!	#VALUE!	#VALUE!	#VALUE!	#VALUE!	#VALUE!		%Stroke prev M year 25	#VALUE!	#VALUE!	#VALUE!	#VALUE!	#VALUE!	#VALUE!		%Stroke mort M year 25	#VALUE!	#VALUE!	#VALUE!	#VALUE!	#VALUE!	#VALUE!
	%Stroke inc F year 01	#VALUE!	#VALUE!	#VALUE!	#VALUE!	#VALUE!	#VALUE!		%Stroke prev F year 01	#VALUE!	#VALUE!	#VALUE!	#VALUE!	#VALUE!	#VALUE!		%Stroke mort F year 01	#VALUE!	#VALUE!	#VALUE!	#VALUE!	#VALUE!	#VALUE!
	%Stroke inc F year 05	#VALUE!	#VALUE!	#VALUE!	#VALUE!	#VALUE!	#VALUE!		%Stroke prev F year 05	#VALUE!	#VALUE!	#VALUE!	#VALUE!	#VALUE!	#VALUE!		%Stroke mort F year 05	#VALUE!	#VALUE!	#VALUE!	#VALUE!	#VALUE!	#VALUE!
	%Stroke inc F year 10	#VALUE!	#VALUE!	#VALUE!	#VALUE!	#VALUE!	#VALUE!		%Stroke prev F year 10	#VALUE!	#VALUE!	#VALUE!	#VALUE!	#VALUE!	#VALUE!		%Stroke mort F year 10	#VALUE!	#VALUE!	#VALUE!	#VALUE!	#VALUE!	#VALUE!
	%Stroke inc F year 15	#VALUE!	#VALUE!	#VALUE!	#VALUE!	#VALUE!	#VALUE!		%Stroke prev F year 15	#VALUE!	#VALUE!	#VALUE!	#VALUE!	#VALUE!	#VALUE!		%Stroke mort F year 15	#VALUE!	#VALUE!	#VALUE!	#VALUE!	#VALUE!	#VALUE!
	%Stroke inc F year 20	#VALUE!	#VALUE!	#VALUE!	#VALUE!	#VALUE!	#VALUE!		%Stroke prev F year 20	#VALUE!	#VALUE!	#VALUE!	#VALUE!	#VALUE!	#VALUE!		%Stroke mort F year 20	#VALUE!	#VALUE!	#VALUE!	#VALUE!	#VALUE!	#VALUE!
	%Stroke inc F year 25	#VALUE!	#VALUE!	#VALUE!	#VALUE!	#VALUE!	#VALUE!		%Stroke prev F year 25	#VALUE!	#VALUE!	#VALUE!	#VALUE!	#VALUE!	#VALUE!		%Stroke mort F year 25	#VALUE!	#VALUE!	#VALUE!	#VALUE!	#VALUE!	#VALUE!
	%Stroke inc ALL year 01	#VALUE!	#VALUE!	#VALUE!	#VALUE!	#VALUE!	#VALUE!		%Stroke prev ALL year 01	#VALUE!	#VALUE!	#VALUE!	#VALUE!	#VALUE!	#VALUE!		%Stroke mort ALL year 01	#VALUE!	#VALUE!	#VALUE!	#VALUE!	#VALUE!	#VALUE!
	%Stroke inc ALL year 05	#VALUE!	#VALUE!	#VALUE!	#VALUE!	#VALUE!	#VALUE!		%Stroke prev ALL year 05	#VALUE!	#VALUE!	#VALUE!	#VALUE!	#VALUE!	#VALUE!		%Stroke mort ALL year 05	#VALUE!	#VALUE!	#VALUE!	#VALUE!	#VALUE!	#VALUE!
	%Stroke inc ALL year 10	#VALUE!	#VALUE!	#VALUE!	#VALUE!	#VALUE!	#VALUE!		%Stroke prev ALL year 10	#VALUE!	#VALUE!	#VALUE!	#VALUE!	#VALUE!	#VALUE!		%Stroke mort ALL year 10	#VALUE!	#VALUE!	#VALUE!	#VALUE!	#VALUE!	#VALUE!
	%Stroke inc ALL year 15	#VALUE!	#VALUE!	#VALUE!	#VALUE!	#VALUE!	#VALUE!		%Stroke prev ALL year 15	#VALUE!	#VALUE!	#VALUE!	#VALUE!	#VALUE!	#VALUE!		%Stroke mort ALL year 15	#VALUE!	#VALUE!	#VALUE!	#VALUE!	#VALUE!	#VALUE!
	%Stroke inc ALL year 20	#VALUE!	#VALUE!	#VALUE!	#VALUE!	#VALUE!	#VALUE!		%Stroke prev ALL year 20	#VALUE!	#VALUE!	#VALUE!	#VALUE!	#VALUE!	#VALUE!		%Stroke mort ALL year 20	#VALUE!	#VALUE!	#VALUE!	#VALUE!	#VALUE!	#VALUE!
	%Stroke inc ALL year 25	#VALUE!	#VALUE!	#VALUE!	#VALUE!	#VALUE!	#VALUE!		%Stroke prev ALL year 25	#VALUE!	#VALUE!	#VALUE!	#VALUE!	#VALUE!	#VALUE!		%Stroke mort ALL year 25	#VALUE!	#VALUE!	#VALUE!	#VALUE!	#VALUE!	#VALUE!
	%Colon Ca inc M year 01	#VALUE!	#VALUE!	#VALUE!	#VALUE!	#VALUE!	#VALUE!		%Colon Ca prev M year 01	#VALUE!	#VALUE!	#VALUE!	#VALUE!	#VALUE!	#VALUE!		%Colon Ca mort M year 01	#VALUE!	#VALUE!	#VALUE!	#VALUE!	#VALUE!	#VALUE!
	%Colon Ca inc M year 05	#VALUE!	#VALUE!	#VALUE!	#VALUE!	#VALUE!	#VALUE!		%Colon Ca prev M year 05	#VALUE!	#VALUE!	#VALUE!	#VALUE!	#VALUE!	#VALUE!		%Colon Ca mort M year 05	#VALUE!	#VALUE!	#VALUE!	#VALUE!	#VALUE!	#VALUE!
	%Colon Ca inc M year 10	#VALUE!	#VALUE!	#VALUE!	#VALUE!	#VALUE!	#VALUE!		%Colon Ca prev M year 10	#VALUE!	#VALUE!	#VALUE!	#VALUE!	#VALUE!	#VALUE!		%Colon Ca mort M year 10	#VALUE!	#VALUE!	#VALUE!	#VALUE!	#VALUE!	#VALUE!
	%Colon Ca inc M year 15	#VALUE!	#VALUE!	#VALUE!	#VALUE!	#VALUE!	#VALUE!		%Colon Ca prev M year 15	#VALUE!	#VALUE!	#VALUE!	#VALUE!	#VALUE!	#VALUE!		%Colon Ca mort M year 15	#VALUE!	#VALUE!	#VALUE!	#VALUE!	#VALUE!	#VALUE!
	%Colon Ca inc M year 20	#VALUE!	#VALUE!	#VALUE!	#VALUE!	#VALUE!	#VALUE!		%Colon Ca prev M year 20	#VALUE!	#VALUE!	#VALUE!	#VALUE!	#VALUE!	#VALUE!		%Colon Ca mort M year 20	#VALUE!	#VALUE!	#VALUE!	#VALUE!	#VALUE!	#VALUE!
	%Colon Ca inc M year 25	#VALUE!	#VALUE!	#VALUE!	#VALUE!	#VALUE!	#VALUE!		%Colon Ca prev M year 25	#VALUE!	#VALUE!	#VALUE!	#VALUE!	#VALUE!	#VALUE!		%Colon Ca mort M year 25	#VALUE!	#VALUE!	#VALUE!	#VALUE!	#VALUE!	#VALUE!
	%Colon Ca inc F year 01	#VALUE!	#VALUE!	#VALUE!	#VALUE!	#VALUE!	#VALUE!		%Colon Ca prev F year 01	#VALUE!	#VALUE!	#VALUE!	#VALUE!	#VALUE!	#VALUE!		%Colon Ca mort F year 01	#VALUE!	#VALUE!	#VALUE!	#VALUE!	#VALUE!	#VALUE!
	%Colon Ca inc F year 05	#VALUE!	#VALUE!	#VALUE!	#VALUE!	#VALUE!	#VALUE!		%Colon Ca prev F year 05	#VALUE!	#VALUE!	#VALUE!	#VALUE!	#VALUE!	#VALUE!		%Colon Ca mort F year 05	#VALUE!	#VALUE!	#VALUE!	#VALUE!	#VALUE!	#VALUE!
	%Colon Ca inc F year 10	#VALUE!	#VALUE!	#VALUE!	#VALUE!	#VALUE!	#VALUE!		%Colon Ca prev F year 10	#VALUE!	#VALUE!	#VALUE!	#VALUE!	#VALUE!	#VALUE!		%Colon Ca mort F year 10	#VALUE!	#VALUE!	#VALUE!	#VALUE!	#VALUE!	#VALUE!
	%Colon Ca inc F year 15	#VALUE!	#VALUE!	#VALUE!	#VALUE!	#VALUE!	#VALUE!		%Colon Ca prev F year 15	#VALUE!	#VALUE!	#VALUE!	#VALUE!	#VALUE!	#VALUE!		%Colon Ca mort F year 15	#VALUE!	#VALUE!	#VALUE!	#VALUE!	#VALUE!	#VALUE!
	%Colon Ca inc F year 20	#VALUE!	#VALUE!	#VALUE!	#VALUE!	#VALUE!	#VALUE!		%Colon Ca prev F year 20	#VALUE!	#VALUE!	#VALUE!	#VALUE!	#VALUE!	#VALUE!		%Colon Ca mort F year 20	#VALUE!	#VALUE!	#VALUE!	#VALUE!	#VALUE!	#VALUE!
	%Colon Ca inc F year 25	#VALUE!	#VALUE!	#VALUE!	#VALUE!	#VALUE!	#VALUE!		%Colon Ca prev F year 25	#VALUE!	#VALUE!	#VALUE!	#VALUE!	#VALUE!	#VALUE!		%Colon Ca mort F year 25	#VALUE!	#VALUE!	#VALUE!	#VALUE!	#VALUE!	#VALUE!
	%Colon Ca inc ALL year 01	#VALUE!	#VALUE!	#VALUE!	#VALUE!	#VALUE!	#VALUE!		%Colon Ca prev ALL year 01	#VALUE!	#VALUE!	#VALUE!	#VALUE!	#VALUE!	#VALUE!		%Colon Ca mort ALL year 01	#VALUE!	#VALUE!	#VALUE!	#VALUE!	#VALUE!	#VALUE!
	%Colon Ca inc ALL year 05	#VALUE!	#VALUE!	#VALUE!	#VALUE!	#VALUE!	#VALUE!		%Colon Ca prev ALL year 05	#VALUE!	#VALUE!	#VALUE!	#VALUE!	#VALUE!	#VALUE!		%Colon Ca mort ALL year 05	#VALUE!	#VALUE!	#VALUE!	#VALUE!	#VALUE!	#VALUE!
	%Colon Ca inc ALL year 10	#VALUE!	#VALUE!	#VALUE!	#VALUE!	#VALUE!	#VALUE!		%Colon Ca prev ALL year 10	#VALUE!	#VALUE!	#VALUE!	#VALUE!	#VALUE!	#VALUE!		%Colon Ca mort ALL year 10	#VALUE!	#VALUE!	#VALUE!	#VALUE!	#VALUE!	#VALUE!
	%Colon Ca inc ALL year 15	#VALUE!	#VALUE!	#VALUE!	#VALUE!	#VALUE!	#VALUE!		%Colon Ca prev ALL year 15	#VALUE!	#VALUE!	#VALUE!	#VALUE!	#VALUE!	#VALUE!		%Colon Ca mort ALL year 15	#VALUE!	#VALUE!	#VALUE!	#VALUE!	#VALUE!	#VALUE!
	%Colon Ca inc ALL year 20	#VALUE!	#VALUE!	#VALUE!	#VALUE!	#VALUE!	#VALUE!		%Colon Ca prev ALL year 20	#VALUE!	#VALUE!	#VALUE!	#VALUE!	#VALUE!	#VALUE!		%Colon Ca mort ALL year 20	#VALUE!	#VALUE!	#VALUE!	#VALUE!	#VALUE!	#VALUE!
	%Colon Ca inc ALL year 25	#VALUE!	#VALUE!	#VALUE!	#VALUE!	#VALUE!	#VALUE!		%Colon Ca prev ALL year 25	#VALUE!	#VALUE!	#VALUE!	#VALUE!	#VALUE!	#VALUE!		%Colon Ca mort ALL year 25	#VALUE!	#VALUE!	#VALUE!	#VALUE!	#VALUE!	#VALUE!
	%Breast Ca inc F year 01	#VALUE!	#VALUE!	#VALUE!	#VALUE!	#VALUE!	#VALUE!		%Breast Ca prev F year 01	#VALUE!	#VALUE!	#VALUE!	#VALUE!	#VALUE!	#VALUE!		%Breast Ca mort F year 01	#VALUE!	#VALUE!	#VALUE!	#VALUE!	#VALUE!	#VALUE!
	%Breast Ca inc F year 05	#VALUE!	#VALUE!	#VALUE!	#VALUE!	#VALUE!	#VALUE!		%Breast Ca prev F year 05	#VALUE!	#VALUE!	#VALUE!	#VALUE!	#VALUE!	#VALUE!		%Breast Ca mort F year 05	#VALUE!	#VALUE!	#VALUE!	#VALUE!	#VALUE!	#VALUE!
	%Breast Ca inc F year 10	#VALUE!	#VALUE!	#VALUE!	#VALUE!	#VALUE!	#VALUE!		%Breast Ca prev F year 10	#VALUE!	#VALUE!	#VALUE!	#VALUE!	#VALUE!	#VALUE!		%Breast Ca mort F year 10	#VALUE!	#VALUE!	#VALUE!	#VALUE!	#VALUE!	#VALUE!
	%Breast Ca inc F year 15	#VALUE!	#VALUE!	#VALUE!	#VALUE!	#VALUE!	#VALUE!		%Breast Ca prev F year 15	#VALUE!	#VALUE!	#VALUE!	#VALUE!	#VALUE!	#VALUE!		%Breast Ca mort F year 15	#VALUE!	#VALUE!	#VALUE!	#VALUE!	#VALUE!	#VALUE!
	%Breast Ca inc F year 20	#VALUE!	#VALUE!	#VALUE!	#VALUE!	#VALUE!	#VALUE!		%Breast Ca prev F year 20	#VALUE!	#VALUE!	#VALUE!	#VALUE!	#VALUE!	#VALUE!		%Breast Ca mort F year 20	#VALUE!	#VALUE!	#VALUE!	#VALUE!	#VALUE!	#VALUE!
	%Breast Ca inc F year 25	#VALUE!	#VALUE!	#VALUE!	#VALUE!	#VALUE!	#VALUE!		%Breast Ca prev F year 25	#VALUE!	#VALUE!	#VALUE!	#VALUE!	#VALUE!	#VALUE!		%Breast Ca mort F year 25	#VALUE!	#VALUE!	#VALUE!	#VALUE!	#VALUE!	#VALUE!
	%Endometrial Ca inc F year 01	#VALUE!	#VALUE!	#VALUE!	#VALUE!	#VALUE!	#VALUE!		%Endometrial Ca prev F year 01	#VALUE!	#VALUE!	#VALUE!	#VALUE!	#VALUE!	#VALUE!		%Endometrial Ca mort F year 01	#VALUE!	#VALUE!	#VALUE!	#VALUE!	#VALUE!	#VALUE!
	%Endometrial Ca inc F year 05	#VALUE!	#VALUE!	#VALUE!	#VALUE!	#VALUE!	#VALUE!		%Endometrial Ca prev F year 05	#VALUE!	#VALUE!	#VALUE!	#VALUE!	#VALUE!	#VALUE!		%Endometrial Ca mort F year 05	#VALUE!	#VALUE!	#VALUE!	#VALUE!	#VALUE!	#VALUE!
	%Endometrial Ca inc F year 10	#VALUE!	#VALUE!	#VALUE!	#VALUE!	#VALUE!	#VALUE!		%Endometrial Ca prev F year 10	#VALUE!	#VALUE!	#VALUE!	#VALUE!	#VALUE!	#VALUE!		%Endometrial Ca mort F year 10	#VALUE!	#VALUE!	#VALUE!	#VALUE!	#VALUE!	#VALUE!
	%Endometrial Ca inc F year 15	#VALUE!	#VALUE!	#VALUE!	#VALUE!	#VALUE!	#VALUE!		%Endometrial Ca prev F year 15	#VALUE!	#VALUE!	#VALUE!	#VALUE!	#VALUE!	#VALUE!		%Endometrial Ca mort F year 15	#VALUE!	#VALUE!	#VALUE!	#VALUE!	#VALUE!	#VALUE!
	%Endometrial Ca inc F year 20	#VALUE!	#VALUE!	#VALUE!	#VALUE!	#VALUE!	#VALUE!		%Endometrial Ca prev F year 20	#VALUE!	#VALUE!	#VALUE!	#VALUE!	#VALUE!	#VALUE!		%Endometrial Ca mort F year 20	#VALUE!	#VALUE!	#VALUE!	#VALUE!	#VALUE!	#VALUE!
	%Endometrial Ca inc F year 25	#VALUE!	#VALUE!	#VALUE!	#VALUE!	#VALUE!	#VALUE!		%Endometrial Ca prev F year 25	#VALUE!	#VALUE!	#VALUE!	#VALUE!	#VALUE!	#VALUE!		%Endometrial Ca mort F year 25	#VALUE!	#VALUE!	#VALUE!	#VALUE!	#VALUE!	#VALUE!
	%Kidney Ca inc M year 01	#VALUE!	#VALUE!	#VALUE!	#VALUE!	#VALUE!	#VALUE!		%Kidney Ca prev M year 01	#VALUE!	#VALUE!	#VALUE!	#VALUE!	#VALUE!	#VALUE!		%Kidney Ca mort M year 01	#VALUE!	#VALUE!	#VALUE!	#VALUE!	#VALUE!	#VALUE!
	%Kidney Ca inc M year 05	#VALUE!	#VALUE!	#VALUE!	#VALUE!	#VALUE!	#VALUE!		%Kidney Ca prev M year 05	#VALUE!	#VALUE!	#VALUE!	#VALUE!	#VALUE!	#VALUE!		%Kidney Ca mort M year 05	#VALUE!	#VALUE!	#VALUE!	#VALUE!	#VALUE!	#VALUE!
	%Kidney Ca inc M year 10	#VALUE!	#VALUE!	#VALUE!	#VALUE!	#VALUE!	#VALUE!		%Kidney Ca prev M year 10	#VALUE!	#VALUE!	#VALUE!	#VALUE!	#VALUE!	#VALUE!		%Kidney Ca mort M year 10	#VALUE!	#VALUE!	#VALUE!	#VALUE!	#VALUE!	#VALUE!
	%Kidney Ca inc M year 15	#VALUE!	#VALUE!	#VALUE!	#VALUE!	#VALUE!	#VALUE!		%Kidney Ca prev M year 15	#VALUE!	#VALUE!	#VALUE!	#VALUE!	#VALUE!	#VALUE!		%Kidney Ca mort M year 15	#VALUE!	#VALUE!	#VALUE!	#VALUE!	#VALUE!	#VALUE!
	%Kidney Ca inc M year 20	#VALUE!	#VALUE!	#VALUE!	#VALUE!	#VALUE!	#VALUE!		%Kidney Ca prev M year 20	#VALUE!	#VALUE!	#VALUE!	#VALUE!	#VALUE!	#VALUE!		%Kidney Ca mort M year 20	#VALUE!	#VALUE!	#VALUE!	#VALUE!	#VALUE!	#VALUE!
	%Kidney Ca inc M year 25	#VALUE!	#VALUE!	#VALUE!	#VALUE!	#VALUE!	#VALUE!		%Kidney Ca prev M year 25	#VALUE!	#VALUE!	#VALUE!	#VALUE!	#VALUE!	#VALUE!		%Kidney Ca mort M year 25	#VALUE!	#VALUE!	#VALUE!	#VALUE!	#VALUE!	#VALUE!
	%Kidney Ca inc F year 01	#VALUE!	#VALUE!	#VALUE!	#VALUE!	#VALUE!	#VALUE!		%Kidney Ca prev F year 01	#VALUE!	#VALUE!	#VALUE!	#VALUE!	#VALUE!	#VALUE!		%Kidney Ca mort F year 01	#VALUE!	#VALUE!	#VALUE!	#VALUE!	#VALUE!	#VALUE!
	%Kidney Ca inc F year 05	#VALUE!	#VALUE!	#VALUE!	#VALUE!	#VALUE!	#VALUE!		%Kidney Ca prev F year 05	#VALUE!	#VALUE!	#VALUE!	#VALUE!	#VALUE!	#VALUE!		%Kidney Ca mort F year 05	#VALUE!	#VALUE!	#VALUE!	#VALUE!	#VALUE!	#VALUE!
	%Kidney Ca inc F year 10	#VALUE!	#VALUE!	#VALUE!	#VALUE!	#VALUE!	#VALUE!		%Kidney Ca prev F year 10	#VALUE!	#VALUE!	#VALUE!	#VALUE!	#VALUE!	#VALUE!		%Kidney Ca mort F year 10	#VALUE!	#VALUE!	#VALUE!	#VALUE!	#VALUE!	#VALUE!
	%Kidney Ca inc F year 15	#VALUE!	#VALUE!	#VALUE!	#VALUE!	#VALUE!	#VALUE!		%Kidney Ca prev F year 15	#VALUE!	#VALUE!	#VALUE!	#VALUE!	#VALUE!	#VALUE!		%Kidney Ca mort F year 15	#VALUE!	#VALUE!	#VALUE!	#VALUE!	#VALUE!	#VALUE!
	%Kidney Ca inc F year 20	#VALUE!	#VALUE!	#VALUE!	#VALUE!	#VALUE!	#VALUE!		%Kidney Ca prev F year 20	#VALUE!	#VALUE!	#VALUE!	#VALUE!	#VALUE!	#VALUE!		%Kidney Ca mort F year 20	#VALUE!	#VALUE!	#VALUE!	#VALUE!	#VALUE!	#VALUE!
	%Kidney Ca inc F year 25	#VALUE!	#VALUE!	#VALUE!	#VALUE!	#VALUE!	#VALUE!		%Kidney Ca prev F year 25	#VALUE!	#VALUE!	#VALUE!	#VALUE!	#VALUE!	#VALUE!		%Kidney Ca mort F year 25	#VALUE!	#VALUE!	#VALUE!	#VALUE!	#VALUE!	#VALUE!
	%Kidney Ca inc ALL year 01	#VALUE!	#VALUE!	#VALUE!	#VALUE!	#VALUE!	#VALUE!		%Kidney Ca prev ALL year 01	#VALUE!	#VALUE!	#VALUE!	#VALUE!	#VALUE!	#VALUE!		%Kidney Ca mort ALL year 01	#VALUE!	#VALUE!	#VALUE!	#VALUE!	#VALUE!	#VALUE!
	%Kidney Ca inc ALL year 05	#VALUE!	#VALUE!	#VALUE!	#VALUE!	#VALUE!	#VALUE!		%Kidney Ca prev ALL year 05	#VALUE!	#VALUE!	#VALUE!	#VALUE!	#VALUE!	#VALUE!		%Kidney Ca mort ALL year 05	#VALUE!	#VALUE!	#VALUE!	#VALUE!	#VALUE!	#VALUE!
	%Kidney Ca inc ALL year 10	#VALUE!	#VALUE!	#VALUE!	#VALUE!	#VALUE!	#VALUE!		%Kidney Ca prev ALL year 10	#VALUE!	#VALUE!	#VALUE!	#VALUE!	#VALUE!	#VALUE!		%Kidney Ca mort ALL year 10	#VALUE!	#VALUE!	#VALUE!	#VALUE!	#VALUE!	#VALUE!
	%Kidney Ca inc ALL year 15	#VALUE!	#VALUE!	#VALUE!	#VALUE!	#VALUE!	#VALUE!		%Kidney Ca prev ALL year 15	#VALUE!	#VALUE!	#VALUE!	#VALUE!	#VALUE!	#VALUE!		%Kidney Ca mort ALL year 15	#VALUE!	#VALUE!	#VALUE!	#VALUE!	#VALUE!	#VALUE!
	%Kidney Ca inc ALL year 20	#VALUE!	#VALUE!	#VALUE!	#VALUE!	#VALUE!	#VALUE!		%Kidney Ca prev ALL year 20	#VALUE!	#VALUE!	#VALUE!	#VALUE!	#VALUE!	#VALUE!		%Kidney Ca mort ALL year 20	#VALUE!	#VALUE!	#VALUE!	#VALUE!	#VALUE!	#VALUE!
	%Kidney Ca inc ALL year 25	#VALUE!	#VALUE!	#VALUE!	#VALUE!	#VALUE!	#VALUE!		%Kidney Ca prev ALL year 25	#VALUE!	#VALUE!	#VALUE!	#VALUE!	#VALUE!	#VALUE!		%Kidney Ca mort ALL year 25	#VALUE!	#VALUE!	#VALUE!	#VALUE!	#VALUE!	#VALUE!
	%OsteoA inc M year 01	#VALUE!	#VALUE!	#VALUE!	#VALUE!	#VALUE!	#VALUE!		%OsteoA prev M year 01	#VALUE!	#VALUE!	#VALUE!	#VALUE!	#VALUE!	#VALUE!		%OsteoA mort M year 01	#VALUE!	#VALUE!	#VALUE!	#VALUE!	#VALUE!	#VALUE!
	%OsteoA inc M year 05	#VALUE!	#VALUE!	#VALUE!	#VALUE!	#VALUE!	#VALUE!		%OsteoA prev M year 05	#VALUE!	#VALUE!	#VALUE!	#VALUE!	#VALUE!	#VALUE!		%OsteoA mort M year 05	#VALUE!	#VALUE!	#VALUE!	#VALUE!	#VALUE!	#VALUE!
	%OsteoA inc M year 10	#VALUE!	#VALUE!	#VALUE!	#VALUE!	#VALUE!	#VALUE!		%OsteoA prev M year 10	#VALUE!	#VALUE!	#VALUE!	#VALUE!	#VALUE!	#VALUE!		%OsteoA mort M year 10	#VALUE!	#VALUE!	#VALUE!	#VALUE!	#VALUE!	#VALUE!
	%OsteoA inc M year 15	#VALUE!	#VALUE!	#VALUE!	#VALUE!	#VALUE!	#VALUE!		%OsteoA prev M year 15	#VALUE!	#VALUE!	#VALUE!	#VALUE!	#VALUE!	#VALUE!		%OsteoA mort M year 15	#VALUE!	#VALUE!	#VALUE!	#VALUE!	#VALUE!	#VALUE!
	%OsteoA inc M year 20	#VALUE!	#VALUE!	#VALUE!	#VALUE!	#VALUE!	#VALUE!		%OsteoA prev M year 20	#VALUE!	#VALUE!	#VALUE!	#VALUE!	#VALUE!	#VALUE!		%OsteoA mort M year 20	#VALUE!	#VALUE!	#VALUE!	#VALUE!	#VALUE!	#VALUE!
	%OsteoA inc M year 25	#VALUE!	#VALUE!	#VALUE!	#VALUE!	#VALUE!	#VALUE!		%OsteoA prev M year 25	#VALUE!	#VALUE!	#VALUE!	#VALUE!	#VALUE!	#VALUE!		%OsteoA mort M year 25	#VALUE!	#VALUE!	#VALUE!	#VALUE!	#VALUE!	#VALUE!
	%OsteoA inc F year 01	#VALUE!	#VALUE!	#VALUE!	#VALUE!	#VALUE!	#VALUE!		%OsteoA prev F year 01	#VALUE!	#VALUE!	#VALUE!	#VALUE!	#VALUE!	#VALUE!		%OsteoA mort F year 01	#VALUE!	#VALUE!	#VALUE!	#VALUE!	#VALUE!	#VALUE!
	%OsteoA inc F year 05	#VALUE!	#VALUE!	#VALUE!	#VALUE!	#VALUE!	#VALUE!		%OsteoA prev F year 05	#VALUE!	#VALUE!	#VALUE!	#VALUE!	#VALUE!	#VALUE!		%OsteoA mort F year 05	#VALUE!	#VALUE!	#VALUE!	#VALUE!	#VALUE!	#VALUE!
	%OsteoA inc F year 10	#VALUE!	#VALUE!	#VALUE!	#VALUE!	#VALUE!	#VALUE!		%OsteoA prev F year 10	#VALUE!	#VALUE!	#VALUE!	#VALUE!	#VALUE!	#VALUE!		%OsteoA mort F year 10	#VALUE!	#VALUE!	#VALUE!	#VALUE!	#VALUE!	#VALUE!
	%OsteoA inc F year 15	#VALUE!	#VALUE!	#VALUE!	#VALUE!	#VALUE!	#VALUE!		%OsteoA prev F year 15	#VALUE!	#VALUE!	#VALUE!	#VALUE!	#VALUE!	#VALUE!		%OsteoA mort F year 15	#VALUE!	#VALUE!	#VALUE!	#VALUE!	#VALUE!	#VALUE!
	%OsteoA inc F year 20	#VALUE!	#VALUE!	#VALUE!	#VALUE!	#VALUE!	#VALUE!		%OsteoA prev F year 20	#VALUE!	#VALUE!	#VALUE!	#VALUE!	#VALUE!	#VALUE!		%OsteoA mort F year 20	#VALUE!	#VALUE!	#VALUE!	#VALUE!	#VALUE!	#VALUE!
	%OsteoA inc F year 25	#VALUE!	#VALUE!	#VALUE!	#VALUE!	#VALUE!	#VALUE!		%OsteoA prev F year 25	#VALUE!	#VALUE!	#VALUE!	#VALUE!	#VALUE!	#VALUE!		%OsteoA mort F year 25	#VALUE!	#VALUE!	#VALUE!	#VALUE!	#VALUE!	#VALUE!
	%OsteoA inc ALL year 01	#VALUE!	#VALUE!	#VALUE!	#VALUE!	#VALUE!	#VALUE!		%OsteoA prev ALL year 01	#VALUE!	#VALUE!	#VALUE!	#VALUE!	#VALUE!	#VALUE!		%OsteoA mort ALL year 01	#VALUE!	#VALUE!	#VALUE!	#VALUE!	#VALUE!	#VALUE!
	%OsteoA inc ALL year 05	#VALUE!	#VALUE!	#VALUE!	#VALUE!	#VALUE!	#VALUE!		%OsteoA prev ALL year 05	#VALUE!	#VALUE!	#VALUE!	#VALUE!	#VALUE!	#VALUE!		%OsteoA mort ALL year 05	#VALUE!	#VALUE!	#VALUE!	#VALUE!	#VALUE!	#VALUE!
	%OsteoA inc ALL year 10	#VALUE!	#VALUE!	#VALUE!	#VALUE!	#VALUE!	#VALUE!		%OsteoA prev ALL year 10	#VALUE!	#VALUE!	#VALUE!	#VALUE!	#VALUE!	#VALUE!		%OsteoA mort ALL year 10	#VALUE!	#VALUE!	#VALUE!	#VALUE!	#VALUE!	#VALUE!
	%OsteoA inc ALL year 15	#VALUE!	#VALUE!	#VALUE!	#VALUE!	#VALUE!	#VALUE!		%OsteoA prev ALL year 15	#VALUE!	#VALUE!	#VALUE!	#VALUE!	#VALUE!	#VALUE!		%OsteoA mort ALL year 15	#VALUE!	#VALUE!	#VALUE!	#VALUE!	#VALUE!	#VALUE!
	%OsteoA inc ALL year 20	#VALUE!	#VALUE!	#VALUE!	#VALUE!	#VALUE!	#VALUE!		%OsteoA prev ALL year 20	#VALUE!	#VALUE!	#VALUE!	#VALUE!	#VALUE!	#VALUE!		%OsteoA mort ALL year 20	#VALUE!	#VALUE!	#VALUE!	#VALUE!	#VALUE!	#VALUE!
	%OsteoA inc ALL year 25	#VALUE!	#VALUE!	#VALUE!	#VALUE!	#VALUE!	#VALUE!		%OsteoA prev ALL year 25	#VALUE!	#VALUE!	#VALUE!	#VALUE!	#VALUE!	#VALUE!		%OsteoA mort ALL year 25	#VALUE!	#VALUE!	#VALUE!	#VALUE!	#VALUE!	#VALUE!

## Sheet: LifeTables
		Lifetable Australian males, reference population										Lifetable Australian males, intervention population												Discounted	Discounted	0
		2010																						Difference in years lived	Difference in disability adjusted years lived	Difference in life expectancy	Difference in disability adjusted life expectancy	Cost Offsets	Cost Offsets incl. unrelated disease
Age	index	mx/mortality rate	qx/probability of death before next birthday	lx	dx/number of deaths	Lx/number of years lived	ex/life expectancy	prev yld all causes wx	Lwx	DALEx		mx -	mx +	qx	lx	dx	Lx	ex	wx -	wx +	Lwx	DALEx		L'x-Lx	Lw'x-Lwx DALYs	e'x-ex	ew'x-ewx DALE			Discount	Time	total male DALYs	Total female DALYs	Cost unrelated disease		Cost offsets 25+
#VALUE!	#VALUE!	#VALUE!	#VALUE!	#VALUE!	#VALUE!	#VALUE!	#VALUE!	#VALUE!	#VALUE!	#VALUE!		#VALUE!	#VALUE!	#VALUE!	#VALUE!	#VALUE!	#VALUE!	#VALUE!	#VALUE!	#VALUE!	#VALUE!	#VALUE!		#VALUE!	#VALUE!	#VALUE!	#VALUE!	#VALUE!	#VALUE!	1	0	#VALUE!	#VALUE!	#VALUE!		#VALUE!
#VALUE!	#VALUE!	#VALUE!	#VALUE!	#VALUE!	#VALUE!	#VALUE!	#VALUE!	#VALUE!	#VALUE!	#VALUE!		#VALUE!	#VALUE!	#VALUE!	#VALUE!	#VALUE!	#VALUE!	#VALUE!	#VALUE!	#VALUE!	#VALUE!	#VALUE!		#VALUE!	#VALUE!	#VALUE!	#VALUE!	#VALUE!	#VALUE!	1	1			#VALUE!		#VALUE!
#VALUE!	#VALUE!	#VALUE!	#VALUE!	#VALUE!	#VALUE!	#VALUE!	#VALUE!	#VALUE!	#VALUE!	#VALUE!		#VALUE!	#VALUE!	#VALUE!	#VALUE!	#VALUE!	#VALUE!	#VALUE!	#VALUE!	#VALUE!	#VALUE!	#VALUE!		#VALUE!	#VALUE!	#VALUE!	#VALUE!	#VALUE!	#VALUE!	1	2	total male LYs	Total female LYs	#VALUE!		#VALUE!
#VALUE!	#VALUE!	#VALUE!	#VALUE!	#VALUE!	#VALUE!	#VALUE!	#VALUE!	#VALUE!	#VALUE!	#VALUE!		#VALUE!	#VALUE!	#VALUE!	#VALUE!	#VALUE!	#VALUE!	#VALUE!	#VALUE!	#VALUE!	#VALUE!	#VALUE!		#VALUE!	#VALUE!	#VALUE!	#VALUE!	#VALUE!	#VALUE!	1	3	#VALUE!	#VALUE!	#VALUE!		#VALUE!
#VALUE!	#VALUE!	#VALUE!	#VALUE!	#VALUE!	#VALUE!	#VALUE!	#VALUE!	#VALUE!	#VALUE!	#VALUE!		#VALUE!	#VALUE!	#VALUE!	#VALUE!	#VALUE!	#VALUE!	#VALUE!	#VALUE!	#VALUE!	#VALUE!	#VALUE!		#VALUE!	#VALUE!	#VALUE!	#VALUE!	#VALUE!	#VALUE!	1	4			#VALUE!		#VALUE!
#VALUE!	#VALUE!	#VALUE!	#VALUE!	#VALUE!	#VALUE!	#VALUE!	#VALUE!	#VALUE!	#VALUE!	#VALUE!		#VALUE!	#VALUE!	#VALUE!	#VALUE!	#VALUE!	#VALUE!	#VALUE!	#VALUE!	#VALUE!	#VALUE!	#VALUE!		#VALUE!	#VALUE!	#VALUE!	#VALUE!	#VALUE!	#VALUE!	1	5			#VALUE!		#VALUE!
#VALUE!	#VALUE!	#VALUE!	#VALUE!	#VALUE!	#VALUE!	#VALUE!	#VALUE!	#VALUE!	#VALUE!	#VALUE!		#VALUE!	#VALUE!	#VALUE!	#VALUE!	#VALUE!	#VALUE!	#VALUE!	#VALUE!	#VALUE!	#VALUE!	#VALUE!		#VALUE!	#VALUE!	#VALUE!	#VALUE!	#VALUE!	#VALUE!	1	6			#VALUE!		#VALUE!
#VALUE!	#VALUE!	#VALUE!	#VALUE!	#VALUE!	#VALUE!	#VALUE!	#VALUE!	#VALUE!	#VALUE!	#VALUE!		#VALUE!	#VALUE!	#VALUE!	#VALUE!	#VALUE!	#VALUE!	#VALUE!	#VALUE!	#VALUE!	#VALUE!	#VALUE!		#VALUE!	#VALUE!	#VALUE!	#VALUE!	#VALUE!	#VALUE!	1	7			#VALUE!		#VALUE!
#VALUE!	#VALUE!	#VALUE!	#VALUE!	#VALUE!	#VALUE!	#VALUE!	#VALUE!	#VALUE!	#VALUE!	#VALUE!		#VALUE!	#VALUE!	#VALUE!	#VALUE!	#VALUE!	#VALUE!	#VALUE!	#VALUE!	#VALUE!	#VALUE!	#VALUE!		#VALUE!	#VALUE!	#VALUE!	#VALUE!	#VALUE!	#VALUE!	1	8			#VALUE!		#VALUE!
#VALUE!	#VALUE!	#VALUE!	#VALUE!	#VALUE!	#VALUE!	#VALUE!	#VALUE!	#VALUE!	#VALUE!	#VALUE!		#VALUE!	#VALUE!	#VALUE!	#VALUE!	#VALUE!	#VALUE!	#VALUE!	#VALUE!	#VALUE!	#VALUE!	#VALUE!		#VALUE!	#VALUE!	#VALUE!	#VALUE!	#VALUE!	#VALUE!	1	9			#VALUE!		#VALUE!
#VALUE!	#VALUE!	#VALUE!	#VALUE!	#VALUE!	#VALUE!	#VALUE!	#VALUE!	#VALUE!	#VALUE!	#VALUE!		#VALUE!	#VALUE!	#VALUE!	#VALUE!	#VALUE!	#VALUE!	#VALUE!	#VALUE!	#VALUE!	#VALUE!	#VALUE!		#VALUE!	#VALUE!	#VALUE!	#VALUE!	#VALUE!	#VALUE!	1	10			#VALUE!		#VALUE!
#VALUE!	#VALUE!	#VALUE!	#VALUE!	#VALUE!	#VALUE!	#VALUE!	#VALUE!	#VALUE!	#VALUE!	#VALUE!		#VALUE!	#VALUE!	#VALUE!	#VALUE!	#VALUE!	#VALUE!	#VALUE!	#VALUE!	#VALUE!	#VALUE!	#VALUE!		#VALUE!	#VALUE!	#VALUE!	#VALUE!	#VALUE!	#VALUE!	1	11			#VALUE!		#VALUE!
#VALUE!	#VALUE!	#VALUE!	#VALUE!	#VALUE!	#VALUE!	#VALUE!	#VALUE!	#VALUE!	#VALUE!	#VALUE!		#VALUE!	#VALUE!	#VALUE!	#VALUE!	#VALUE!	#VALUE!	#VALUE!	#VALUE!	#VALUE!	#VALUE!	#VALUE!		#VALUE!	#VALUE!	#VALUE!	#VALUE!	#VALUE!	#VALUE!	1	12			#VALUE!		#VALUE!
#VALUE!	#VALUE!	#VALUE!	#VALUE!	#VALUE!	#VALUE!	#VALUE!	#VALUE!	#VALUE!	#VALUE!	#VALUE!		#VALUE!	#VALUE!	#VALUE!	#VALUE!	#VALUE!	#VALUE!	#VALUE!	#VALUE!	#VALUE!	#VALUE!	#VALUE!		#VALUE!	#VALUE!	#VALUE!	#VALUE!	#VALUE!	#VALUE!	1	13			#VALUE!		#VALUE!
#VALUE!	#VALUE!	#VALUE!	#VALUE!	#VALUE!	#VALUE!	#VALUE!	#VALUE!	#VALUE!	#VALUE!	#VALUE!		#VALUE!	#VALUE!	#VALUE!	#VALUE!	#VALUE!	#VALUE!	#VALUE!	#VALUE!	#VALUE!	#VALUE!	#VALUE!		#VALUE!	#VALUE!	#VALUE!	#VALUE!	#VALUE!	#VALUE!	1	14			#VALUE!		#VALUE!
#VALUE!	#VALUE!	#VALUE!	#VALUE!	#VALUE!	#VALUE!	#VALUE!	#VALUE!	#VALUE!	#VALUE!	#VALUE!		#VALUE!	#VALUE!	#VALUE!	#VALUE!	#VALUE!	#VALUE!	#VALUE!	#VALUE!	#VALUE!	#VALUE!	#VALUE!		#VALUE!	#VALUE!	#VALUE!	#VALUE!	#VALUE!	#VALUE!	1	15			#VALUE!		#VALUE!
#VALUE!	#VALUE!	#VALUE!	#VALUE!	#VALUE!	#VALUE!	#VALUE!	#VALUE!	#VALUE!	#VALUE!	#VALUE!		#VALUE!	#VALUE!	#VALUE!	#VALUE!	#VALUE!	#VALUE!	#VALUE!	#VALUE!	#VALUE!	#VALUE!	#VALUE!		#VALUE!	#VALUE!	#VALUE!	#VALUE!	#VALUE!	#VALUE!	1	16			#VALUE!		#VALUE!
#VALUE!	#VALUE!	#VALUE!	#VALUE!	#VALUE!	#VALUE!	#VALUE!	#VALUE!	#VALUE!	#VALUE!	#VALUE!		#VALUE!	#VALUE!	#VALUE!	#VALUE!	#VALUE!	#VALUE!	#VALUE!	#VALUE!	#VALUE!	#VALUE!	#VALUE!		#VALUE!	#VALUE!	#VALUE!	#VALUE!	#VALUE!	#VALUE!	1	17			#VALUE!		#VALUE!
#VALUE!	#VALUE!	#VALUE!	#VALUE!	#VALUE!	#VALUE!	#VALUE!	#VALUE!	#VALUE!	#VALUE!	#VALUE!		#VALUE!	#VALUE!	#VALUE!	#VALUE!	#VALUE!	#VALUE!	#VALUE!	#VALUE!	#VALUE!	#VALUE!	#VALUE!		#VALUE!	#VALUE!	#VALUE!	#VALUE!	#VALUE!	#VALUE!	1	18			#VALUE!		#VALUE!
#VALUE!	#VALUE!	#VALUE!	#VALUE!	#VALUE!	#VALUE!	#VALUE!	#VALUE!	#VALUE!	#VALUE!	#VALUE!		#VALUE!	#VALUE!	#VALUE!	#VALUE!	#VALUE!	#VALUE!	#VALUE!	#VALUE!	#VALUE!	#VALUE!	#VALUE!		#VALUE!	#VALUE!	#VALUE!	#VALUE!	#VALUE!	#VALUE!	1	19			#VALUE!		#VALUE!
#VALUE!	#VALUE!	#VALUE!	#VALUE!	#VALUE!	#VALUE!	#VALUE!	#VALUE!	#VALUE!	#VALUE!	#VALUE!		#VALUE!	#VALUE!	#VALUE!	#VALUE!	#VALUE!	#VALUE!	#VALUE!	#VALUE!	#VALUE!	#VALUE!	#VALUE!		#VALUE!	#VALUE!	#VALUE!	#VALUE!	#VALUE!	#VALUE!	1	20			#VALUE!		#VALUE!
#VALUE!	#VALUE!	#VALUE!	#VALUE!	#VALUE!	#VALUE!	#VALUE!	#VALUE!	#VALUE!	#VALUE!	#VALUE!		#VALUE!	#VALUE!	#VALUE!	#VALUE!	#VALUE!	#VALUE!	#VALUE!	#VALUE!	#VALUE!	#VALUE!	#VALUE!		#VALUE!	#VALUE!	#VALUE!	#VALUE!	#VALUE!	#VALUE!	1	21			#VALUE!		#VALUE!
#VALUE!	#VALUE!	#VALUE!	#VALUE!	#VALUE!	#VALUE!	#VALUE!	#VALUE!	#VALUE!	#VALUE!	#VALUE!		#VALUE!	#VALUE!	#VALUE!	#VALUE!	#VALUE!	#VALUE!	#VALUE!	#VALUE!	#VALUE!	#VALUE!	#VALUE!		#VALUE!	#VALUE!	#VALUE!	#VALUE!	#VALUE!	#VALUE!	1	22			#VALUE!		#VALUE!
#VALUE!	#VALUE!	#VALUE!	#VALUE!	#VALUE!	#VALUE!	#VALUE!	#VALUE!	#VALUE!	#VALUE!	#VALUE!		#VALUE!	#VALUE!	#VALUE!	#VALUE!	#VALUE!	#VALUE!	#VALUE!	#VALUE!	#VALUE!	#VALUE!	#VALUE!		#VALUE!	#VALUE!	#VALUE!	#VALUE!	#VALUE!	#VALUE!	1	23			#VALUE!		#VALUE!
#VALUE!	#VALUE!	#VALUE!	#VALUE!	#VALUE!	#VALUE!	#VALUE!	#VALUE!	#VALUE!	#VALUE!	#VALUE!		#VALUE!	#VALUE!	#VALUE!	#VALUE!	#VALUE!	#VALUE!	#VALUE!	#VALUE!	#VALUE!	#VALUE!	#VALUE!		#VALUE!	#VALUE!	#VALUE!	#VALUE!	#VALUE!	#VALUE!	1	24			#VALUE!		#VALUE!
#VALUE!	#VALUE!	#VALUE!	#VALUE!	#VALUE!	#VALUE!	#VALUE!	#VALUE!	#VALUE!	#VALUE!	#VALUE!		#VALUE!	#VALUE!	#VALUE!	#VALUE!	#VALUE!	#VALUE!	#VALUE!	#VALUE!	#VALUE!	#VALUE!	#VALUE!		#VALUE!	#VALUE!	#VALUE!	#VALUE!	#VALUE!	#VALUE!	1	25			#VALUE!		#VALUE!
#VALUE!	#VALUE!	#VALUE!	#VALUE!	#VALUE!	#VALUE!	#VALUE!	#VALUE!	#VALUE!	#VALUE!	#VALUE!		#VALUE!	#VALUE!	#VALUE!	#VALUE!	#VALUE!	#VALUE!	#VALUE!	#VALUE!	#VALUE!	#VALUE!	#VALUE!		#VALUE!	#VALUE!	#VALUE!	#VALUE!	#VALUE!	#VALUE!	1	26			#VALUE!		#VALUE!
#VALUE!	#VALUE!	#VALUE!	#VALUE!	#VALUE!	#VALUE!	#VALUE!	#VALUE!	#VALUE!	#VALUE!	#VALUE!		#VALUE!	#VALUE!	#VALUE!	#VALUE!	#VALUE!	#VALUE!	#VALUE!	#VALUE!	#VALUE!	#VALUE!	#VALUE!		#VALUE!	#VALUE!	#VALUE!	#VALUE!	#VALUE!	#VALUE!	1	27			#VALUE!		#VALUE!
#VALUE!	#VALUE!	#VALUE!	#VALUE!	#VALUE!	#VALUE!	#VALUE!	#VALUE!	#VALUE!	#VALUE!	#VALUE!		#VALUE!	#VALUE!	#VALUE!	#VALUE!	#VALUE!	#VALUE!	#VALUE!	#VALUE!	#VALUE!	#VALUE!	#VALUE!		#VALUE!	#VALUE!	#VALUE!	#VALUE!	#VALUE!	#VALUE!	1	28			#VALUE!		#VALUE!
#VALUE!	#VALUE!	#VALUE!	#VALUE!	#VALUE!	#VALUE!	#VALUE!	#VALUE!	#VALUE!	#VALUE!	#VALUE!		#VALUE!	#VALUE!	#VALUE!	#VALUE!	#VALUE!	#VALUE!	#VALUE!	#VALUE!	#VALUE!	#VALUE!	#VALUE!		#VALUE!	#VALUE!	#VALUE!	#VALUE!	#VALUE!	#VALUE!	1	29			#VALUE!		#VALUE!
#VALUE!	#VALUE!	#VALUE!	#VALUE!	#VALUE!	#VALUE!	#VALUE!	#VALUE!	#VALUE!	#VALUE!	#VALUE!		#VALUE!	#VALUE!	#VALUE!	#VALUE!	#VALUE!	#VALUE!	#VALUE!	#VALUE!	#VALUE!	#VALUE!	#VALUE!		#VALUE!	#VALUE!	#VALUE!	#VALUE!	#VALUE!	#VALUE!	1	30			#VALUE!		#VALUE!
#VALUE!	#VALUE!	#VALUE!	#VALUE!	#VALUE!	#VALUE!	#VALUE!	#VALUE!	#VALUE!	#VALUE!	#VALUE!		#VALUE!	#VALUE!	#VALUE!	#VALUE!	#VALUE!	#VALUE!	#VALUE!	#VALUE!	#VALUE!	#VALUE!	#VALUE!		#VALUE!	#VALUE!	#VALUE!	#VALUE!	#VALUE!	#VALUE!	1	31			#VALUE!		#VALUE!
#VALUE!	#VALUE!	#VALUE!	#VALUE!	#VALUE!	#VALUE!	#VALUE!	#VALUE!	#VALUE!	#VALUE!	#VALUE!		#VALUE!	#VALUE!	#VALUE!	#VALUE!	#VALUE!	#VALUE!	#VALUE!	#VALUE!	#VALUE!	#VALUE!	#VALUE!		#VALUE!	#VALUE!	#VALUE!	#VALUE!	#VALUE!	#VALUE!	1	32			#VALUE!		#VALUE!
#VALUE!	#VALUE!	#VALUE!	#VALUE!	#VALUE!	#VALUE!	#VALUE!	#VALUE!	#VALUE!	#VALUE!	#VALUE!		#VALUE!	#VALUE!	#VALUE!	#VALUE!	#VALUE!	#VALUE!	#VALUE!	#VALUE!	#VALUE!	#VALUE!	#VALUE!		#VALUE!	#VALUE!	#VALUE!	#VALUE!	#VALUE!	#VALUE!	1	33			#VALUE!		#VALUE!
#VALUE!	#VALUE!	#VALUE!	#VALUE!	#VALUE!	#VALUE!	#VALUE!	#VALUE!	#VALUE!	#VALUE!	#VALUE!		#VALUE!	#VALUE!	#VALUE!	#VALUE!	#VALUE!	#VALUE!	#VALUE!	#VALUE!	#VALUE!	#VALUE!	#VALUE!		#VALUE!	#VALUE!	#VALUE!	#VALUE!	#VALUE!	#VALUE!	1	34			#VALUE!		#VALUE!
#VALUE!	#VALUE!	#VALUE!	#VALUE!	#VALUE!	#VALUE!	#VALUE!	#VALUE!	#VALUE!	#VALUE!	#VALUE!		#VALUE!	#VALUE!	#VALUE!	#VALUE!	#VALUE!	#VALUE!	#VALUE!	#VALUE!	#VALUE!	#VALUE!	#VALUE!		#VALUE!	#VALUE!	#VALUE!	#VALUE!	#VALUE!	#VALUE!	1	35			#VALUE!		#VALUE!
#VALUE!	#VALUE!	#VALUE!	#VALUE!	#VALUE!	#VALUE!	#VALUE!	#VALUE!	#VALUE!	#VALUE!	#VALUE!		#VALUE!	#VALUE!	#VALUE!	#VALUE!	#VALUE!	#VALUE!	#VALUE!	#VALUE!	#VALUE!	#VALUE!	#VALUE!		#VALUE!	#VALUE!	#VALUE!	#VALUE!	#VALUE!	#VALUE!	1	36			#VALUE!		#VALUE!
#VALUE!	#VALUE!	#VALUE!	#VALUE!	#VALUE!	#VALUE!	#VALUE!	#VALUE!	#VALUE!	#VALUE!	#VALUE!		#VALUE!	#VALUE!	#VALUE!	#VALUE!	#VALUE!	#VALUE!	#VALUE!	#VALUE!	#VALUE!	#VALUE!	#VALUE!		#VALUE!	#VALUE!	#VALUE!	#VALUE!	#VALUE!	#VALUE!	1	37			#VALUE!		#VALUE!
#VALUE!	#VALUE!	#VALUE!	#VALUE!	#VALUE!	#VALUE!	#VALUE!	#VALUE!	#VALUE!	#VALUE!	#VALUE!		#VALUE!	#VALUE!	#VALUE!	#VALUE!	#VALUE!	#VALUE!	#VALUE!	#VALUE!	#VALUE!	#VALUE!	#VALUE!		#VALUE!	#VALUE!	#VALUE!	#VALUE!	#VALUE!	#VALUE!	1	38			#VALUE!		#VALUE!
#VALUE!	#VALUE!	#VALUE!	#VALUE!	#VALUE!	#VALUE!	#VALUE!	#VALUE!	#VALUE!	#VALUE!	#VALUE!		#VALUE!	#VALUE!	#VALUE!	#VALUE!	#VALUE!	#VALUE!	#VALUE!	#VALUE!	#VALUE!	#VALUE!	#VALUE!		#VALUE!	#VALUE!	#VALUE!	#VALUE!	#VALUE!	#VALUE!	1	39			#VALUE!		#VALUE!
#VALUE!	#VALUE!	#VALUE!	#VALUE!	#VALUE!	#VALUE!	#VALUE!	#VALUE!	#VALUE!	#VALUE!	#VALUE!		#VALUE!	#VALUE!	#VALUE!	#VALUE!	#VALUE!	#VALUE!	#VALUE!	#VALUE!	#VALUE!	#VALUE!	#VALUE!		#VALUE!	#VALUE!	#VALUE!	#VALUE!	#VALUE!	#VALUE!	1	40			#VALUE!		#VALUE!
#VALUE!	#VALUE!	#VALUE!	#VALUE!	#VALUE!	#VALUE!	#VALUE!	#VALUE!	#VALUE!	#VALUE!	#VALUE!		#VALUE!	#VALUE!	#VALUE!	#VALUE!	#VALUE!	#VALUE!	#VALUE!	#VALUE!	#VALUE!	#VALUE!	#VALUE!		#VALUE!	#VALUE!	#VALUE!	#VALUE!	#VALUE!	#VALUE!	1	41			#VALUE!		#VALUE!
#VALUE!	#VALUE!	#VALUE!	#VALUE!	#VALUE!	#VALUE!	#VALUE!	#VALUE!	#VALUE!	#VALUE!	#VALUE!		#VALUE!	#VALUE!	#VALUE!	#VALUE!	#VALUE!	#VALUE!	#VALUE!	#VALUE!	#VALUE!	#VALUE!	#VALUE!		#VALUE!	#VALUE!	#VALUE!	#VALUE!	#VALUE!	#VALUE!	1	42			#VALUE!		#VALUE!
#VALUE!	#VALUE!	#VALUE!	#VALUE!	#VALUE!	#VALUE!	#VALUE!	#VALUE!	#VALUE!	#VALUE!	#VALUE!		#VALUE!	#VALUE!	#VALUE!	#VALUE!	#VALUE!	#VALUE!	#VALUE!	#VALUE!	#VALUE!	#VALUE!	#VALUE!		#VALUE!	#VALUE!	#VALUE!	#VALUE!	#VALUE!	#VALUE!	1	43			#VALUE!		#VALUE!
#VALUE!	#VALUE!	#VALUE!	#VALUE!	#VALUE!	#VALUE!	#VALUE!	#VALUE!	#VALUE!	#VALUE!	#VALUE!		#VALUE!	#VALUE!	#VALUE!	#VALUE!	#VALUE!	#VALUE!	#VALUE!	#VALUE!	#VALUE!	#VALUE!	#VALUE!		#VALUE!	#VALUE!	#VALUE!	#VALUE!	#VALUE!	#VALUE!	1	44			#VALUE!		#VALUE!
#VALUE!	#VALUE!	#VALUE!	#VALUE!	#VALUE!	#VALUE!	#VALUE!	#VALUE!	#VALUE!	#VALUE!	#VALUE!		#VALUE!	#VALUE!	#VALUE!	#VALUE!	#VALUE!	#VALUE!	#VALUE!	#VALUE!	#VALUE!	#VALUE!	#VALUE!		#VALUE!	#VALUE!	#VALUE!	#VALUE!	#VALUE!	#VALUE!	1	45			#VALUE!		#VALUE!
#VALUE!	#VALUE!	#VALUE!	#VALUE!	#VALUE!	#VALUE!	#VALUE!	#VALUE!	#VALUE!	#VALUE!	#VALUE!		#VALUE!	#VALUE!	#VALUE!	#VALUE!	#VALUE!	#VALUE!	#VALUE!	#VALUE!	#VALUE!	#VALUE!	#VALUE!		#VALUE!	#VALUE!	#VALUE!	#VALUE!	#VALUE!	#VALUE!	1	46			#VALUE!		#VALUE!
#VALUE!	#VALUE!	#VALUE!	#VALUE!	#VALUE!	#VALUE!	#VALUE!	#VALUE!	#VALUE!	#VALUE!	#VALUE!		#VALUE!	#VALUE!	#VALUE!	#VALUE!	#VALUE!	#VALUE!	#VALUE!	#VALUE!	#VALUE!	#VALUE!	#VALUE!		#VALUE!	#VALUE!	#VALUE!	#VALUE!	#VALUE!	#VALUE!	1	47			#VALUE!		#VALUE!
#VALUE!	#VALUE!	#VALUE!	#VALUE!	#VALUE!	#VALUE!	#VALUE!	#VALUE!	#VALUE!	#VALUE!	#VALUE!		#VALUE!	#VALUE!	#VALUE!	#VALUE!	#VALUE!	#VALUE!	#VALUE!	#VALUE!	#VALUE!	#VALUE!	#VALUE!		#VALUE!	#VALUE!	#VALUE!	#VALUE!	#VALUE!	#VALUE!	1	48			#VALUE!		#VALUE!
#VALUE!	#VALUE!	#VALUE!	#VALUE!	#VALUE!	#VALUE!	#VALUE!	#VALUE!	#VALUE!	#VALUE!	#VALUE!		#VALUE!	#VALUE!	#VALUE!	#VALUE!	#VALUE!	#VALUE!	#VALUE!	#VALUE!	#VALUE!	#VALUE!	#VALUE!		#VALUE!	#VALUE!	#VALUE!	#VALUE!	#VALUE!	#VALUE!	1	49			#VALUE!		#VALUE!
#VALUE!	#VALUE!	#VALUE!	#VALUE!	#VALUE!	#VALUE!	#VALUE!	#VALUE!	#VALUE!	#VALUE!	#VALUE!		#VALUE!	#VALUE!	#VALUE!	#VALUE!	#VALUE!	#VALUE!	#VALUE!	#VALUE!	#VALUE!	#VALUE!	#VALUE!		#VALUE!	#VALUE!	#VALUE!	#VALUE!	#VALUE!	#VALUE!	1	50			#VALUE!		#VALUE!
#VALUE!	#VALUE!	#VALUE!	#VALUE!	#VALUE!	#VALUE!	#VALUE!	#VALUE!	#VALUE!	#VALUE!	#VALUE!		#VALUE!	#VALUE!	#VALUE!	#VALUE!	#VALUE!	#VALUE!	#VALUE!	#VALUE!	#VALUE!	#VALUE!	#VALUE!		#VALUE!	#VALUE!	#VALUE!	#VALUE!	#VALUE!	#VALUE!	1	51			#VALUE!		#VALUE!
#VALUE!	#VALUE!	#VALUE!	#VALUE!	#VALUE!	#VALUE!	#VALUE!	#VALUE!	#VALUE!	#VALUE!	#VALUE!		#VALUE!	#VALUE!	#VALUE!	#VALUE!	#VALUE!	#VALUE!	#VALUE!	#VALUE!	#VALUE!	#VALUE!	#VALUE!		#VALUE!	#VALUE!	#VALUE!	#VALUE!	#VALUE!	#VALUE!	1	52			#VALUE!		#VALUE!
#VALUE!	#VALUE!	#VALUE!	#VALUE!	#VALUE!	#VALUE!	#VALUE!	#VALUE!	#VALUE!	#VALUE!	#VALUE!		#VALUE!	#VALUE!	#VALUE!	#VALUE!	#VALUE!	#VALUE!	#VALUE!	#VALUE!	#VALUE!	#VALUE!	#VALUE!		#VALUE!	#VALUE!	#VALUE!	#VALUE!	#VALUE!	#VALUE!	1	53			#VALUE!		#VALUE!
#VALUE!	#VALUE!	#VALUE!	#VALUE!	#VALUE!	#VALUE!	#VALUE!	#VALUE!	#VALUE!	#VALUE!	#VALUE!		#VALUE!	#VALUE!	#VALUE!	#VALUE!	#VALUE!	#VALUE!	#VALUE!	#VALUE!	#VALUE!	#VALUE!	#VALUE!		#VALUE!	#VALUE!	#VALUE!	#VALUE!	#VALUE!	#VALUE!	1	54			#VALUE!		#VALUE!
#VALUE!	#VALUE!	#VALUE!	#VALUE!	#VALUE!	#VALUE!	#VALUE!	#VALUE!	#VALUE!	#VALUE!	#VALUE!		#VALUE!	#VALUE!	#VALUE!	#VALUE!	#VALUE!	#VALUE!	#VALUE!	#VALUE!	#VALUE!	#VALUE!	#VALUE!		#VALUE!	#VALUE!	#VALUE!	#VALUE!	#VALUE!	#VALUE!	1	55			#VALUE!		#VALUE!
#VALUE!	#VALUE!	#VALUE!	#VALUE!	#VALUE!	#VALUE!	#VALUE!	#VALUE!	#VALUE!	#VALUE!	#VALUE!		#VALUE!	#VALUE!	#VALUE!	#VALUE!	#VALUE!	#VALUE!	#VALUE!	#VALUE!	#VALUE!	#VALUE!	#VALUE!		#VALUE!	#VALUE!	#VALUE!	#VALUE!	#VALUE!	#VALUE!	1	56			#VALUE!		#VALUE!
#VALUE!	#VALUE!	#VALUE!	#VALUE!	#VALUE!	#VALUE!	#VALUE!	#VALUE!	#VALUE!	#VALUE!	#VALUE!		#VALUE!	#VALUE!	#VALUE!	#VALUE!	#VALUE!	#VALUE!	#VALUE!	#VALUE!	#VALUE!	#VALUE!	#VALUE!		#VALUE!	#VALUE!	#VALUE!	#VALUE!	#VALUE!	#VALUE!	1	57			#VALUE!		#VALUE!
#VALUE!	#VALUE!	#VALUE!	#VALUE!	#VALUE!	#VALUE!	#VALUE!	#VALUE!	#VALUE!	#VALUE!	#VALUE!		#VALUE!	#VALUE!	#VALUE!	#VALUE!	#VALUE!	#VALUE!	#VALUE!	#VALUE!	#VALUE!	#VALUE!	#VALUE!		#VALUE!	#VALUE!	#VALUE!	#VALUE!	#VALUE!	#VALUE!	1	58			#VALUE!		#VALUE!
#VALUE!	#VALUE!	#VALUE!	#VALUE!	#VALUE!	#VALUE!	#VALUE!	#VALUE!	#VALUE!	#VALUE!	#VALUE!		#VALUE!	#VALUE!	#VALUE!	#VALUE!	#VALUE!	#VALUE!	#VALUE!	#VALUE!	#VALUE!	#VALUE!	#VALUE!		#VALUE!	#VALUE!	#VALUE!	#VALUE!	#VALUE!	#VALUE!	1	59			#VALUE!		#VALUE!
#VALUE!	#VALUE!	#VALUE!	#VALUE!	#VALUE!	#VALUE!	#VALUE!	#VALUE!	#VALUE!	#VALUE!	#VALUE!		#VALUE!	#VALUE!	#VALUE!	#VALUE!	#VALUE!	#VALUE!	#VALUE!	#VALUE!	#VALUE!	#VALUE!	#VALUE!		#VALUE!	#VALUE!	#VALUE!	#VALUE!	#VALUE!	#VALUE!	1	60			#VALUE!		#VALUE!
#VALUE!	#VALUE!	#VALUE!	#VALUE!	#VALUE!	#VALUE!	#VALUE!	#VALUE!	#VALUE!	#VALUE!	#VALUE!		#VALUE!	#VALUE!	#VALUE!	#VALUE!	#VALUE!	#VALUE!	#VALUE!	#VALUE!	#VALUE!	#VALUE!	#VALUE!		#VALUE!	#VALUE!	#VALUE!	#VALUE!	#VALUE!	#VALUE!	1	61			#VALUE!		#VALUE!
#VALUE!	#VALUE!	#VALUE!	#VALUE!	#VALUE!	#VALUE!	#VALUE!	#VALUE!	#VALUE!	#VALUE!	#VALUE!		#VALUE!	#VALUE!	#VALUE!	#VALUE!	#VALUE!	#VALUE!	#VALUE!	#VALUE!	#VALUE!	#VALUE!	#VALUE!		#VALUE!	#VALUE!	#VALUE!	#VALUE!	#VALUE!	#VALUE!	1	62			#VALUE!		#VALUE!
#VALUE!	#VALUE!	#VALUE!	#VALUE!	#VALUE!	#VALUE!	#VALUE!	#VALUE!	#VALUE!	#VALUE!	#VALUE!		#VALUE!	#VALUE!	#VALUE!	#VALUE!	#VALUE!	#VALUE!	#VALUE!	#VALUE!	#VALUE!	#VALUE!	#VALUE!		#VALUE!	#VALUE!	#VALUE!	#VALUE!	#VALUE!	#VALUE!	1	63			#VALUE!		#VALUE!
#VALUE!	#VALUE!	#VALUE!	#VALUE!	#VALUE!	#VALUE!	#VALUE!	#VALUE!	#VALUE!	#VALUE!	#VALUE!		#VALUE!	#VALUE!	#VALUE!	#VALUE!	#VALUE!	#VALUE!	#VALUE!	#VALUE!	#VALUE!	#VALUE!	#VALUE!		#VALUE!	#VALUE!	#VALUE!	#VALUE!	#VALUE!	#VALUE!	1	64			#VALUE!		#VALUE!
#VALUE!	#VALUE!	#VALUE!	#VALUE!	#VALUE!	#VALUE!	#VALUE!	#VALUE!	#VALUE!	#VALUE!	#VALUE!		#VALUE!	#VALUE!	#VALUE!	#VALUE!	#VALUE!	#VALUE!	#VALUE!	#VALUE!	#VALUE!	#VALUE!	#VALUE!		#VALUE!	#VALUE!	#VALUE!	#VALUE!	#VALUE!	#VALUE!	1	65			#VALUE!		#VALUE!
#VALUE!	#VALUE!	#VALUE!	#VALUE!	#VALUE!	#VALUE!	#VALUE!	#VALUE!	#VALUE!	#VALUE!	#VALUE!		#VALUE!	#VALUE!	#VALUE!	#VALUE!	#VALUE!	#VALUE!	#VALUE!	#VALUE!	#VALUE!	#VALUE!	#VALUE!		#VALUE!	#VALUE!	#VALUE!	#VALUE!	#VALUE!	#VALUE!	1	66			#VALUE!		#VALUE!
#VALUE!	#VALUE!	#VALUE!	#VALUE!	#VALUE!	#VALUE!	#VALUE!	#VALUE!	#VALUE!	#VALUE!	#VALUE!		#VALUE!	#VALUE!	#VALUE!	#VALUE!	#VALUE!	#VALUE!	#VALUE!	#VALUE!	#VALUE!	#VALUE!	#VALUE!		#VALUE!	#VALUE!	#VALUE!	#VALUE!	#VALUE!	#VALUE!	1	67			#VALUE!		#VALUE!
#VALUE!	#VALUE!	#VALUE!	#VALUE!	#VALUE!	#VALUE!	#VALUE!	#VALUE!	#VALUE!	#VALUE!	#VALUE!		#VALUE!	#VALUE!	#VALUE!	#VALUE!	#VALUE!	#VALUE!	#VALUE!	#VALUE!	#VALUE!	#VALUE!	#VALUE!		#VALUE!	#VALUE!	#VALUE!	#VALUE!	#VALUE!	#VALUE!	1	68			#VALUE!		#VALUE!
#VALUE!	#VALUE!	#VALUE!	#VALUE!	#VALUE!	#VALUE!	#VALUE!	#VALUE!	#VALUE!	#VALUE!	#VALUE!		#VALUE!	#VALUE!	#VALUE!	#VALUE!	#VALUE!	#VALUE!	#VALUE!	#VALUE!	#VALUE!	#VALUE!	#VALUE!		#VALUE!	#VALUE!	#VALUE!	#VALUE!	#VALUE!	#VALUE!	1	69			#VALUE!		#VALUE!
#VALUE!	#VALUE!	#VALUE!	#VALUE!	#VALUE!	#VALUE!	#VALUE!	#VALUE!	#VALUE!	#VALUE!	#VALUE!		#VALUE!	#VALUE!	#VALUE!	#VALUE!	#VALUE!	#VALUE!	#VALUE!	#VALUE!	#VALUE!	#VALUE!	#VALUE!		#VALUE!	#VALUE!	#VALUE!	#VALUE!	#VALUE!	#VALUE!	1	70			#VALUE!		#VALUE!
#VALUE!	#VALUE!	#VALUE!	#VALUE!	#VALUE!	#VALUE!	#VALUE!	#VALUE!	#VALUE!	#VALUE!	#VALUE!		#VALUE!	#VALUE!	#VALUE!	#VALUE!	#VALUE!	#VALUE!	#VALUE!	#VALUE!	#VALUE!	#VALUE!	#VALUE!		#VALUE!	#VALUE!	#VALUE!	#VALUE!	#VALUE!	#VALUE!	1	71			#VALUE!		#VALUE!
#VALUE!	#VALUE!	#VALUE!	#VALUE!	#VALUE!	#VALUE!	#VALUE!	#VALUE!	#VALUE!	#VALUE!	#VALUE!		#VALUE!	#VALUE!	#VALUE!	#VALUE!	#VALUE!	#VALUE!	#VALUE!	#VALUE!	#VALUE!	#VALUE!	#VALUE!		#VALUE!	#VALUE!	#VALUE!	#VALUE!	#VALUE!	#VALUE!	1	72			#VALUE!		#VALUE!
#VALUE!	#VALUE!	#VALUE!	#VALUE!	#VALUE!	#VALUE!	#VALUE!	#VALUE!	#VALUE!	#VALUE!	#VALUE!		#VALUE!	#VALUE!	#VALUE!	#VALUE!	#VALUE!	#VALUE!	#VALUE!	#VALUE!	#VALUE!	#VALUE!	#VALUE!		#VALUE!	#VALUE!	#VALUE!	#VALUE!	#VALUE!	#VALUE!	1	73			#VALUE!		#VALUE!
#VALUE!	#VALUE!	#VALUE!	#VALUE!	#VALUE!	#VALUE!	#VALUE!	#VALUE!	#VALUE!	#VALUE!	#VALUE!		#VALUE!	#VALUE!	#VALUE!	#VALUE!	#VALUE!	#VALUE!	#VALUE!	#VALUE!	#VALUE!	#VALUE!	#VALUE!		#VALUE!	#VALUE!	#VALUE!	#VALUE!	#VALUE!	#VALUE!	1	74			#VALUE!		#VALUE!
#VALUE!	#VALUE!	#VALUE!	#VALUE!	#VALUE!	#VALUE!	#VALUE!	#VALUE!	#VALUE!	#VALUE!	#VALUE!		#VALUE!	#VALUE!	#VALUE!	#VALUE!	#VALUE!	#VALUE!	#VALUE!	#VALUE!	#VALUE!	#VALUE!	#VALUE!		#VALUE!	#VALUE!	#VALUE!	#VALUE!	#VALUE!	#VALUE!	1	75			#VALUE!		#VALUE!
#VALUE!	#VALUE!	#VALUE!	#VALUE!	#VALUE!	#VALUE!	#VALUE!	#VALUE!	#VALUE!	#VALUE!	#VALUE!		#VALUE!	#VALUE!	#VALUE!	#VALUE!	#VALUE!	#VALUE!	#VALUE!	#VALUE!	#VALUE!	#VALUE!	#VALUE!		#VALUE!	#VALUE!	#VALUE!	#VALUE!	#VALUE!	#VALUE!	1	76			#VALUE!		#VALUE!
#VALUE!	#VALUE!	#VALUE!	#VALUE!	#VALUE!	#VALUE!	#VALUE!	#VALUE!	#VALUE!	#VALUE!	#VALUE!		#VALUE!	#VALUE!	#VALUE!	#VALUE!	#VALUE!	#VALUE!	#VALUE!	#VALUE!	#VALUE!	#VALUE!	#VALUE!		#VALUE!	#VALUE!	#VALUE!	#VALUE!	#VALUE!	#VALUE!	1	77			#VALUE!		#VALUE!
#VALUE!	#VALUE!	#VALUE!	#VALUE!	#VALUE!	#VALUE!	#VALUE!	#VALUE!	#VALUE!	#VALUE!	#VALUE!		#VALUE!	#VALUE!	#VALUE!	#VALUE!	#VALUE!	#VALUE!	#VALUE!	#VALUE!	#VALUE!	#VALUE!	#VALUE!		#VALUE!	#VALUE!	#VALUE!	#VALUE!	#VALUE!	#VALUE!	1	78			#VALUE!		#VALUE!
#VALUE!	#VALUE!	#VALUE!	#VALUE!	#VALUE!	#VALUE!	#VALUE!	#VALUE!	#VALUE!	#VALUE!	#VALUE!		#VALUE!	#VALUE!	#VALUE!	#VALUE!	#VALUE!	#VALUE!	#VALUE!	#VALUE!	#VALUE!	#VALUE!	#VALUE!		#VALUE!	#VALUE!	#VALUE!	#VALUE!	#VALUE!	#VALUE!	1	79			#VALUE!		#VALUE!
#VALUE!	#VALUE!	#VALUE!	#VALUE!	#VALUE!	#VALUE!	#VALUE!	#VALUE!	#VALUE!	#VALUE!	#VALUE!		#VALUE!	#VALUE!	#VALUE!	#VALUE!	#VALUE!	#VALUE!	#VALUE!	#VALUE!	#VALUE!	#VALUE!	#VALUE!		#VALUE!	#VALUE!	#VALUE!	#VALUE!	#VALUE!	#VALUE!	1	80			#VALUE!		#VALUE!
#VALUE!	#VALUE!	#VALUE!	#VALUE!	#VALUE!	#VALUE!	#VALUE!	#VALUE!	#VALUE!	#VALUE!	#VALUE!		#VALUE!	#VALUE!	#VALUE!	#VALUE!	#VALUE!	#VALUE!	#VALUE!	#VALUE!	#VALUE!	#VALUE!	#VALUE!		#VALUE!	#VALUE!	#VALUE!	#VALUE!	#VALUE!	#VALUE!	1	81			#VALUE!		#VALUE!
#VALUE!	#VALUE!	#VALUE!	#VALUE!	#VALUE!	#VALUE!	#VALUE!	#VALUE!	#VALUE!	#VALUE!	#VALUE!		#VALUE!	#VALUE!	#VALUE!	#VALUE!	#VALUE!	#VALUE!	#VALUE!	#VALUE!	#VALUE!	#VALUE!	#VALUE!		#VALUE!	#VALUE!	#VALUE!	#VALUE!	#VALUE!	#VALUE!	1	82			#VALUE!		#VALUE!
#VALUE!	#VALUE!	#VALUE!	#VALUE!	#VALUE!	#VALUE!	#VALUE!	#VALUE!	#VALUE!	#VALUE!	#VALUE!		#VALUE!	#VALUE!	#VALUE!	#VALUE!	#VALUE!	#VALUE!	#VALUE!	#VALUE!	#VALUE!	#VALUE!	#VALUE!		#VALUE!	#VALUE!	#VALUE!	#VALUE!	#VALUE!	#VALUE!	1	83			#VALUE!		#VALUE!
#VALUE!	#VALUE!	#VALUE!	#VALUE!	#VALUE!	#VALUE!	#VALUE!	#VALUE!	#VALUE!	#VALUE!	#VALUE!		#VALUE!	#VALUE!	#VALUE!	#VALUE!	#VALUE!	#VALUE!	#VALUE!	#VALUE!	#VALUE!	#VALUE!	#VALUE!		#VALUE!	#VALUE!	#VALUE!	#VALUE!	#VALUE!	#VALUE!	1	84			#VALUE!		#VALUE!
#VALUE!	#VALUE!	#VALUE!	#VALUE!	#VALUE!	#VALUE!	#VALUE!	#VALUE!	#VALUE!	#VALUE!	#VALUE!		#VALUE!	#VALUE!	#VALUE!	#VALUE!	#VALUE!	#VALUE!	#VALUE!	#VALUE!	#VALUE!	#VALUE!	#VALUE!		#VALUE!	#VALUE!	#VALUE!	#VALUE!	#VALUE!	#VALUE!	1	85			#VALUE!		#VALUE!
#VALUE!	#VALUE!	#VALUE!	#VALUE!	#VALUE!	#VALUE!	#VALUE!	#VALUE!	#VALUE!	#VALUE!	#VALUE!		#VALUE!	#VALUE!	#VALUE!	#VALUE!	#VALUE!	#VALUE!	#VALUE!	#VALUE!	#VALUE!	#VALUE!	#VALUE!		#VALUE!	#VALUE!	#VALUE!	#VALUE!	#VALUE!	#VALUE!	1	86			#VALUE!		#VALUE!
#VALUE!	#VALUE!	#VALUE!	#VALUE!	#VALUE!	#VALUE!	#VALUE!	#VALUE!	#VALUE!	#VALUE!	#VALUE!		#VALUE!	#VALUE!	#VALUE!	#VALUE!	#VALUE!	#VALUE!	#VALUE!	#VALUE!	#VALUE!	#VALUE!	#VALUE!		#VALUE!	#VALUE!	#VALUE!	#VALUE!	#VALUE!	#VALUE!	1	87			#VALUE!		#VALUE!
#VALUE!	#VALUE!	#VALUE!	#VALUE!	#VALUE!	#VALUE!	#VALUE!	#VALUE!	#VALUE!	#VALUE!	#VALUE!		#VALUE!	#VALUE!	#VALUE!	#VALUE!	#VALUE!	#VALUE!	#VALUE!	#VALUE!	#VALUE!	#VALUE!	#VALUE!		#VALUE!	#VALUE!	#VALUE!	#VALUE!	#VALUE!	#VALUE!	1	88			#VALUE!		#VALUE!
#VALUE!	#VALUE!	#VALUE!	#VALUE!	#VALUE!	#VALUE!	#VALUE!	#VALUE!	#VALUE!	#VALUE!	#VALUE!		#VALUE!	#VALUE!	#VALUE!	#VALUE!	#VALUE!	#VALUE!	#VALUE!	#VALUE!	#VALUE!	#VALUE!	#VALUE!		#VALUE!	#VALUE!	#VALUE!	#VALUE!	#VALUE!	#VALUE!	1	89			#VALUE!		#VALUE!
#VALUE!	#VALUE!	#VALUE!	#VALUE!	#VALUE!	#VALUE!	#VALUE!	#VALUE!	#VALUE!	#VALUE!	#VALUE!		#VALUE!	#VALUE!	#VALUE!	#VALUE!	#VALUE!	#VALUE!	#VALUE!	#VALUE!	#VALUE!	#VALUE!	#VALUE!		#VALUE!	#VALUE!	#VALUE!	#VALUE!	#VALUE!	#VALUE!	1	90			#VALUE!		#VALUE!
#VALUE!	#VALUE!	#VALUE!	#VALUE!	#VALUE!	#VALUE!	#VALUE!	#VALUE!	#VALUE!	#VALUE!	#VALUE!		#VALUE!	#VALUE!	#VALUE!	#VALUE!	#VALUE!	#VALUE!	#VALUE!	#VALUE!	#VALUE!	#VALUE!	#VALUE!		#VALUE!	#VALUE!	#VALUE!	#VALUE!	#VALUE!	#VALUE!	1	91			#VALUE!		#VALUE!
#VALUE!	#VALUE!	#VALUE!	#VALUE!	#VALUE!	#VALUE!	#VALUE!	#VALUE!	#VALUE!	#VALUE!	#VALUE!		#VALUE!	#VALUE!	#VALUE!	#VALUE!	#VALUE!	#VALUE!	#VALUE!	#VALUE!	#VALUE!	#VALUE!	#VALUE!		#VALUE!	#VALUE!	#VALUE!	#VALUE!	#VALUE!	#VALUE!	1	92			#VALUE!		#VALUE!
#VALUE!	#VALUE!	#VALUE!	#VALUE!	#VALUE!	#VALUE!	#VALUE!	#VALUE!	#VALUE!	#VALUE!	#VALUE!		#VALUE!	#VALUE!	#VALUE!	#VALUE!	#VALUE!	#VALUE!	#VALUE!	#VALUE!	#VALUE!	#VALUE!	#VALUE!		#VALUE!	#VALUE!	#VALUE!	#VALUE!	#VALUE!	#VALUE!	1	93			#VALUE!		#VALUE!
#VALUE!	#VALUE!	#VALUE!	#VALUE!	#VALUE!	#VALUE!	#VALUE!	#VALUE!	#VALUE!	#VALUE!	#VALUE!		#VALUE!	#VALUE!	#VALUE!	#VALUE!	#VALUE!	#VALUE!	#VALUE!	#VALUE!	#VALUE!	#VALUE!	#VALUE!		#VALUE!	#VALUE!	#VALUE!	#VALUE!	#VALUE!	#VALUE!	1	94			#VALUE!		#VALUE!
#VALUE!	#VALUE!	#VALUE!	#VALUE!	#VALUE!	#VALUE!	#VALUE!	#VALUE!	#VALUE!	#VALUE!	#VALUE!		#VALUE!	#VALUE!	#VALUE!	#VALUE!	#VALUE!	#VALUE!	#VALUE!	#VALUE!	#VALUE!	#VALUE!	#VALUE!		#VALUE!	#VALUE!	#VALUE!	#VALUE!	#VALUE!	#VALUE!	1	95			#VALUE!		#VALUE!
																																				#VALUE!	total
Females																															Time
#VALUE!	#VALUE!	#VALUE!	#VALUE!	#VALUE!	#VALUE!	#VALUE!	#VALUE!	#VALUE!	#VALUE!	#VALUE!		#VALUE!	#VALUE!	#VALUE!	#VALUE!	#VALUE!	#VALUE!	#VALUE!	#VALUE!	#VALUE!	#VALUE!	#VALUE!		#VALUE!	#VALUE!	#VALUE!	#VALUE!	#VALUE!	#VALUE!	1	0			#VALUE!		#VALUE!
#VALUE!	#VALUE!	#VALUE!	#VALUE!	#VALUE!	#VALUE!	#VALUE!	#VALUE!	#VALUE!	#VALUE!	#VALUE!		#VALUE!	#VALUE!	#VALUE!	#VALUE!	#VALUE!	#VALUE!	#VALUE!	#VALUE!	#VALUE!	#VALUE!	#VALUE!		#VALUE!	#VALUE!	#VALUE!	#VALUE!	#VALUE!	#VALUE!	1	1			#VALUE!		#VALUE!
#VALUE!	#VALUE!	#VALUE!	#VALUE!	#VALUE!	#VALUE!	#VALUE!	#VALUE!	#VALUE!	#VALUE!	#VALUE!		#VALUE!	#VALUE!	#VALUE!	#VALUE!	#VALUE!	#VALUE!	#VALUE!	#VALUE!	#VALUE!	#VALUE!	#VALUE!		#VALUE!	#VALUE!	#VALUE!	#VALUE!	#VALUE!	#VALUE!	1	2			#VALUE!		#VALUE!
#VALUE!	#VALUE!	#VALUE!	#VALUE!	#VALUE!	#VALUE!	#VALUE!	#VALUE!	#VALUE!	#VALUE!	#VALUE!		#VALUE!	#VALUE!	#VALUE!	#VALUE!	#VALUE!	#VALUE!	#VALUE!	#VALUE!	#VALUE!	#VALUE!	#VALUE!		#VALUE!	#VALUE!	#VALUE!	#VALUE!	#VALUE!	#VALUE!	1	3			#VALUE!		#VALUE!
#VALUE!	#VALUE!	#VALUE!	#VALUE!	#VALUE!	#VALUE!	#VALUE!	#VALUE!	#VALUE!	#VALUE!	#VALUE!		#VALUE!	#VALUE!	#VALUE!	#VALUE!	#VALUE!	#VALUE!	#VALUE!	#VALUE!	#VALUE!	#VALUE!	#VALUE!		#VALUE!	#VALUE!	#VALUE!	#VALUE!	#VALUE!	#VALUE!	1	4			#VALUE!		#VALUE!
#VALUE!	#VALUE!	#VALUE!	#VALUE!	#VALUE!	#VALUE!	#VALUE!	#VALUE!	#VALUE!	#VALUE!	#VALUE!		#VALUE!	#VALUE!	#VALUE!	#VALUE!	#VALUE!	#VALUE!	#VALUE!	#VALUE!	#VALUE!	#VALUE!	#VALUE!		#VALUE!	#VALUE!	#VALUE!	#VALUE!	#VALUE!	#VALUE!	1	5			#VALUE!		#VALUE!
#VALUE!	#VALUE!	#VALUE!	#VALUE!	#VALUE!	#VALUE!	#VALUE!	#VALUE!	#VALUE!	#VALUE!	#VALUE!		#VALUE!	#VALUE!	#VALUE!	#VALUE!	#VALUE!	#VALUE!	#VALUE!	#VALUE!	#VALUE!	#VALUE!	#VALUE!		#VALUE!	#VALUE!	#VALUE!	#VALUE!	#VALUE!	#VALUE!	1	6			#VALUE!		#VALUE!
#VALUE!	#VALUE!	#VALUE!	#VALUE!	#VALUE!	#VALUE!	#VALUE!	#VALUE!	#VALUE!	#VALUE!	#VALUE!		#VALUE!	#VALUE!	#VALUE!	#VALUE!	#VALUE!	#VALUE!	#VALUE!	#VALUE!	#VALUE!	#VALUE!	#VALUE!		#VALUE!	#VALUE!	#VALUE!	#VALUE!	#VALUE!	#VALUE!	1	7			#VALUE!		#VALUE!
#VALUE!	#VALUE!	#VALUE!	#VALUE!	#VALUE!	#VALUE!	#VALUE!	#VALUE!	#VALUE!	#VALUE!	#VALUE!		#VALUE!	#VALUE!	#VALUE!	#VALUE!	#VALUE!	#VALUE!	#VALUE!	#VALUE!	#VALUE!	#VALUE!	#VALUE!		#VALUE!	#VALUE!	#VALUE!	#VALUE!	#VALUE!	#VALUE!	1	8			#VALUE!		#VALUE!
#VALUE!	#VALUE!	#VALUE!	#VALUE!	#VALUE!	#VALUE!	#VALUE!	#VALUE!	#VALUE!	#VALUE!	#VALUE!		#VALUE!	#VALUE!	#VALUE!	#VALUE!	#VALUE!	#VALUE!	#VALUE!	#VALUE!	#VALUE!	#VALUE!	#VALUE!		#VALUE!	#VALUE!	#VALUE!	#VALUE!	#VALUE!	#VALUE!	1	9			#VALUE!		#VALUE!
#VALUE!	#VALUE!	#VALUE!	#VALUE!	#VALUE!	#VALUE!	#VALUE!	#VALUE!	#VALUE!	#VALUE!	#VALUE!		#VALUE!	#VALUE!	#VALUE!	#VALUE!	#VALUE!	#VALUE!	#VALUE!	#VALUE!	#VALUE!	#VALUE!	#VALUE!		#VALUE!	#VALUE!	#VALUE!	#VALUE!	#VALUE!	#VALUE!	1	10			#VALUE!		#VALUE!
#VALUE!	#VALUE!	#VALUE!	#VALUE!	#VALUE!	#VALUE!	#VALUE!	#VALUE!	#VALUE!	#VALUE!	#VALUE!		#VALUE!	#VALUE!	#VALUE!	#VALUE!	#VALUE!	#VALUE!	#VALUE!	#VALUE!	#VALUE!	#VALUE!	#VALUE!		#VALUE!	#VALUE!	#VALUE!	#VALUE!	#VALUE!	#VALUE!	1	11			#VALUE!		#VALUE!
#VALUE!	#VALUE!	#VALUE!	#VALUE!	#VALUE!	#VALUE!	#VALUE!	#VALUE!	#VALUE!	#VALUE!	#VALUE!		#VALUE!	#VALUE!	#VALUE!	#VALUE!	#VALUE!	#VALUE!	#VALUE!	#VALUE!	#VALUE!	#VALUE!	#VALUE!		#VALUE!	#VALUE!	#VALUE!	#VALUE!	#VALUE!	#VALUE!	1	12			#VALUE!		#VALUE!
#VALUE!	#VALUE!	#VALUE!	#VALUE!	#VALUE!	#VALUE!	#VALUE!	#VALUE!	#VALUE!	#VALUE!	#VALUE!		#VALUE!	#VALUE!	#VALUE!	#VALUE!	#VALUE!	#VALUE!	#VALUE!	#VALUE!	#VALUE!	#VALUE!	#VALUE!		#VALUE!	#VALUE!	#VALUE!	#VALUE!	#VALUE!	#VALUE!	1	13			#VALUE!		#VALUE!
#VALUE!	#VALUE!	#VALUE!	#VALUE!	#VALUE!	#VALUE!	#VALUE!	#VALUE!	#VALUE!	#VALUE!	#VALUE!		#VALUE!	#VALUE!	#VALUE!	#VALUE!	#VALUE!	#VALUE!	#VALUE!	#VALUE!	#VALUE!	#VALUE!	#VALUE!		#VALUE!	#VALUE!	#VALUE!	#VALUE!	#VALUE!	#VALUE!	1	14			#VALUE!		#VALUE!
#VALUE!	#VALUE!	#VALUE!	#VALUE!	#VALUE!	#VALUE!	#VALUE!	#VALUE!	#VALUE!	#VALUE!	#VALUE!		#VALUE!	#VALUE!	#VALUE!	#VALUE!	#VALUE!	#VALUE!	#VALUE!	#VALUE!	#VALUE!	#VALUE!	#VALUE!		#VALUE!	#VALUE!	#VALUE!	#VALUE!	#VALUE!	#VALUE!	1	15			#VALUE!		#VALUE!
#VALUE!	#VALUE!	#VALUE!	#VALUE!	#VALUE!	#VALUE!	#VALUE!	#VALUE!	#VALUE!	#VALUE!	#VALUE!		#VALUE!	#VALUE!	#VALUE!	#VALUE!	#VALUE!	#VALUE!	#VALUE!	#VALUE!	#VALUE!	#VALUE!	#VALUE!		#VALUE!	#VALUE!	#VALUE!	#VALUE!	#VALUE!	#VALUE!	1	16			#VALUE!		#VALUE!
#VALUE!	#VALUE!	#VALUE!	#VALUE!	#VALUE!	#VALUE!	#VALUE!	#VALUE!	#VALUE!	#VALUE!	#VALUE!		#VALUE!	#VALUE!	#VALUE!	#VALUE!	#VALUE!	#VALUE!	#VALUE!	#VALUE!	#VALUE!	#VALUE!	#VALUE!		#VALUE!	#VALUE!	#VALUE!	#VALUE!	#VALUE!	#VALUE!	1	17			#VALUE!		#VALUE!
#VALUE!	#VALUE!	#VALUE!	#VALUE!	#VALUE!	#VALUE!	#VALUE!	#VALUE!	#VALUE!	#VALUE!	#VALUE!		#VALUE!	#VALUE!	#VALUE!	#VALUE!	#VALUE!	#VALUE!	#VALUE!	#VALUE!	#VALUE!	#VALUE!	#VALUE!		#VALUE!	#VALUE!	#VALUE!	#VALUE!	#VALUE!	#VALUE!	1	18			#VALUE!		#VALUE!
#VALUE!	#VALUE!	#VALUE!	#VALUE!	#VALUE!	#VALUE!	#VALUE!	#VALUE!	#VALUE!	#VALUE!	#VALUE!		#VALUE!	#VALUE!	#VALUE!	#VALUE!	#VALUE!	#VALUE!	#VALUE!	#VALUE!	#VALUE!	#VALUE!	#VALUE!		#VALUE!	#VALUE!	#VALUE!	#VALUE!	#VALUE!	#VALUE!	1	19			#VALUE!		#VALUE!
#VALUE!	#VALUE!	#VALUE!	#VALUE!	#VALUE!	#VALUE!	#VALUE!	#VALUE!	#VALUE!	#VALUE!	#VALUE!		#VALUE!	#VALUE!	#VALUE!	#VALUE!	#VALUE!	#VALUE!	#VALUE!	#VALUE!	#VALUE!	#VALUE!	#VALUE!		#VALUE!	#VALUE!	#VALUE!	#VALUE!	#VALUE!	#VALUE!	1	20			#VALUE!		#VALUE!
#VALUE!	#VALUE!	#VALUE!	#VALUE!	#VALUE!	#VALUE!	#VALUE!	#VALUE!	#VALUE!	#VALUE!	#VALUE!		#VALUE!	#VALUE!	#VALUE!	#VALUE!	#VALUE!	#VALUE!	#VALUE!	#VALUE!	#VALUE!	#VALUE!	#VALUE!		#VALUE!	#VALUE!	#VALUE!	#VALUE!	#VALUE!	#VALUE!	1	21			#VALUE!		#VALUE!
#VALUE!	#VALUE!	#VALUE!	#VALUE!	#VALUE!	#VALUE!	#VALUE!	#VALUE!	#VALUE!	#VALUE!	#VALUE!		#VALUE!	#VALUE!	#VALUE!	#VALUE!	#VALUE!	#VALUE!	#VALUE!	#VALUE!	#VALUE!	#VALUE!	#VALUE!		#VALUE!	#VALUE!	#VALUE!	#VALUE!	#VALUE!	#VALUE!	1	22			#VALUE!		#VALUE!
#VALUE!	#VALUE!	#VALUE!	#VALUE!	#VALUE!	#VALUE!	#VALUE!	#VALUE!	#VALUE!	#VALUE!	#VALUE!		#VALUE!	#VALUE!	#VALUE!	#VALUE!	#VALUE!	#VALUE!	#VALUE!	#VALUE!	#VALUE!	#VALUE!	#VALUE!		#VALUE!	#VALUE!	#VALUE!	#VALUE!	#VALUE!	#VALUE!	1	23			#VALUE!		#VALUE!
#VALUE!	#VALUE!	#VALUE!	#VALUE!	#VALUE!	#VALUE!	#VALUE!	#VALUE!	#VALUE!	#VALUE!	#VALUE!		#VALUE!	#VALUE!	#VALUE!	#VALUE!	#VALUE!	#VALUE!	#VALUE!	#VALUE!	#VALUE!	#VALUE!	#VALUE!		#VALUE!	#VALUE!	#VALUE!	#VALUE!	#VALUE!	#VALUE!	1	24			#VALUE!		#VALUE!
#VALUE!	#VALUE!	#VALUE!	#VALUE!	#VALUE!	#VALUE!	#VALUE!	#VALUE!	#VALUE!	#VALUE!	#VALUE!		#VALUE!	#VALUE!	#VALUE!	#VALUE!	#VALUE!	#VALUE!	#VALUE!	#VALUE!	#VALUE!	#VALUE!	#VALUE!		#VALUE!	#VALUE!	#VALUE!	#VALUE!	#VALUE!	#VALUE!	1	25			#VALUE!		#VALUE!
#VALUE!	#VALUE!	#VALUE!	#VALUE!	#VALUE!	#VALUE!	#VALUE!	#VALUE!	#VALUE!	#VALUE!	#VALUE!		#VALUE!	#VALUE!	#VALUE!	#VALUE!	#VALUE!	#VALUE!	#VALUE!	#VALUE!	#VALUE!	#VALUE!	#VALUE!		#VALUE!	#VALUE!	#VALUE!	#VALUE!	#VALUE!	#VALUE!	1	26			#VALUE!		#VALUE!
#VALUE!	#VALUE!	#VALUE!	#VALUE!	#VALUE!	#VALUE!	#VALUE!	#VALUE!	#VALUE!	#VALUE!	#VALUE!		#VALUE!	#VALUE!	#VALUE!	#VALUE!	#VALUE!	#VALUE!	#VALUE!	#VALUE!	#VALUE!	#VALUE!	#VALUE!		#VALUE!	#VALUE!	#VALUE!	#VALUE!	#VALUE!	#VALUE!	1	27			#VALUE!		#VALUE!
#VALUE!	#VALUE!	#VALUE!	#VALUE!	#VALUE!	#VALUE!	#VALUE!	#VALUE!	#VALUE!	#VALUE!	#VALUE!		#VALUE!	#VALUE!	#VALUE!	#VALUE!	#VALUE!	#VALUE!	#VALUE!	#VALUE!	#VALUE!	#VALUE!	#VALUE!		#VALUE!	#VALUE!	#VALUE!	#VALUE!	#VALUE!	#VALUE!	1	28			#VALUE!		#VALUE!
#VALUE!	#VALUE!	#VALUE!	#VALUE!	#VALUE!	#VALUE!	#VALUE!	#VALUE!	#VALUE!	#VALUE!	#VALUE!		#VALUE!	#VALUE!	#VALUE!	#VALUE!	#VALUE!	#VALUE!	#VALUE!	#VALUE!	#VALUE!	#VALUE!	#VALUE!		#VALUE!	#VALUE!	#VALUE!	#VALUE!	#VALUE!	#VALUE!	1	29			#VALUE!		#VALUE!
#VALUE!	#VALUE!	#VALUE!	#VALUE!	#VALUE!	#VALUE!	#VALUE!	#VALUE!	#VALUE!	#VALUE!	#VALUE!		#VALUE!	#VALUE!	#VALUE!	#VALUE!	#VALUE!	#VALUE!	#VALUE!	#VALUE!	#VALUE!	#VALUE!	#VALUE!		#VALUE!	#VALUE!	#VALUE!	#VALUE!	#VALUE!	#VALUE!	1	30			#VALUE!		#VALUE!
#VALUE!	#VALUE!	#VALUE!	#VALUE!	#VALUE!	#VALUE!	#VALUE!	#VALUE!	#VALUE!	#VALUE!	#VALUE!		#VALUE!	#VALUE!	#VALUE!	#VALUE!	#VALUE!	#VALUE!	#VALUE!	#VALUE!	#VALUE!	#VALUE!	#VALUE!		#VALUE!	#VALUE!	#VALUE!	#VALUE!	#VALUE!	#VALUE!	1	31			#VALUE!		#VALUE!
#VALUE!	#VALUE!	#VALUE!	#VALUE!	#VALUE!	#VALUE!	#VALUE!	#VALUE!	#VALUE!	#VALUE!	#VALUE!		#VALUE!	#VALUE!	#VALUE!	#VALUE!	#VALUE!	#VALUE!	#VALUE!	#VALUE!	#VALUE!	#VALUE!	#VALUE!		#VALUE!	#VALUE!	#VALUE!	#VALUE!	#VALUE!	#VALUE!	1	32			#VALUE!		#VALUE!
#VALUE!	#VALUE!	#VALUE!	#VALUE!	#VALUE!	#VALUE!	#VALUE!	#VALUE!	#VALUE!	#VALUE!	#VALUE!		#VALUE!	#VALUE!	#VALUE!	#VALUE!	#VALUE!	#VALUE!	#VALUE!	#VALUE!	#VALUE!	#VALUE!	#VALUE!		#VALUE!	#VALUE!	#VALUE!	#VALUE!	#VALUE!	#VALUE!	1	33			#VALUE!		#VALUE!
#VALUE!	#VALUE!	#VALUE!	#VALUE!	#VALUE!	#VALUE!	#VALUE!	#VALUE!	#VALUE!	#VALUE!	#VALUE!		#VALUE!	#VALUE!	#VALUE!	#VALUE!	#VALUE!	#VALUE!	#VALUE!	#VALUE!	#VALUE!	#VALUE!	#VALUE!		#VALUE!	#VALUE!	#VALUE!	#VALUE!	#VALUE!	#VALUE!	1	34			#VALUE!		#VALUE!
#VALUE!	#VALUE!	#VALUE!	#VALUE!	#VALUE!	#VALUE!	#VALUE!	#VALUE!	#VALUE!	#VALUE!	#VALUE!		#VALUE!	#VALUE!	#VALUE!	#VALUE!	#VALUE!	#VALUE!	#VALUE!	#VALUE!	#VALUE!	#VALUE!	#VALUE!		#VALUE!	#VALUE!	#VALUE!	#VALUE!	#VALUE!	#VALUE!	1	35			#VALUE!		#VALUE!
#VALUE!	#VALUE!	#VALUE!	#VALUE!	#VALUE!	#VALUE!	#VALUE!	#VALUE!	#VALUE!	#VALUE!	#VALUE!		#VALUE!	#VALUE!	#VALUE!	#VALUE!	#VALUE!	#VALUE!	#VALUE!	#VALUE!	#VALUE!	#VALUE!	#VALUE!		#VALUE!	#VALUE!	#VALUE!	#VALUE!	#VALUE!	#VALUE!	1	36			#VALUE!		#VALUE!
#VALUE!	#VALUE!	#VALUE!	#VALUE!	#VALUE!	#VALUE!	#VALUE!	#VALUE!	#VALUE!	#VALUE!	#VALUE!		#VALUE!	#VALUE!	#VALUE!	#VALUE!	#VALUE!	#VALUE!	#VALUE!	#VALUE!	#VALUE!	#VALUE!	#VALUE!		#VALUE!	#VALUE!	#VALUE!	#VALUE!	#VALUE!	#VALUE!	1	37			#VALUE!		#VALUE!
#VALUE!	#VALUE!	#VALUE!	#VALUE!	#VALUE!	#VALUE!	#VALUE!	#VALUE!	#VALUE!	#VALUE!	#VALUE!		#VALUE!	#VALUE!	#VALUE!	#VALUE!	#VALUE!	#VALUE!	#VALUE!	#VALUE!	#VALUE!	#VALUE!	#VALUE!		#VALUE!	#VALUE!	#VALUE!	#VALUE!	#VALUE!	#VALUE!	1	38			#VALUE!		#VALUE!
#VALUE!	#VALUE!	#VALUE!	#VALUE!	#VALUE!	#VALUE!	#VALUE!	#VALUE!	#VALUE!	#VALUE!	#VALUE!		#VALUE!	#VALUE!	#VALUE!	#VALUE!	#VALUE!	#VALUE!	#VALUE!	#VALUE!	#VALUE!	#VALUE!	#VALUE!		#VALUE!	#VALUE!	#VALUE!	#VALUE!	#VALUE!	#VALUE!	1	39			#VALUE!		#VALUE!
#VALUE!	#VALUE!	#VALUE!	#VALUE!	#VALUE!	#VALUE!	#VALUE!	#VALUE!	#VALUE!	#VALUE!	#VALUE!		#VALUE!	#VALUE!	#VALUE!	#VALUE!	#VALUE!	#VALUE!	#VALUE!	#VALUE!	#VALUE!	#VALUE!	#VALUE!		#VALUE!	#VALUE!	#VALUE!	#VALUE!	#VALUE!	#VALUE!	1	40			#VALUE!		#VALUE!
#VALUE!	#VALUE!	#VALUE!	#VALUE!	#VALUE!	#VALUE!	#VALUE!	#VALUE!	#VALUE!	#VALUE!	#VALUE!		#VALUE!	#VALUE!	#VALUE!	#VALUE!	#VALUE!	#VALUE!	#VALUE!	#VALUE!	#VALUE!	#VALUE!	#VALUE!		#VALUE!	#VALUE!	#VALUE!	#VALUE!	#VALUE!	#VALUE!	1	41			#VALUE!		#VALUE!
#VALUE!	#VALUE!	#VALUE!	#VALUE!	#VALUE!	#VALUE!	#VALUE!	#VALUE!	#VALUE!	#VALUE!	#VALUE!		#VALUE!	#VALUE!	#VALUE!	#VALUE!	#VALUE!	#VALUE!	#VALUE!	#VALUE!	#VALUE!	#VALUE!	#VALUE!		#VALUE!	#VALUE!	#VALUE!	#VALUE!	#VALUE!	#VALUE!	1	42			#VALUE!		#VALUE!
#VALUE!	#VALUE!	#VALUE!	#VALUE!	#VALUE!	#VALUE!	#VALUE!	#VALUE!	#VALUE!	#VALUE!	#VALUE!		#VALUE!	#VALUE!	#VALUE!	#VALUE!	#VALUE!	#VALUE!	#VALUE!	#VALUE!	#VALUE!	#VALUE!	#VALUE!		#VALUE!	#VALUE!	#VALUE!	#VALUE!	#VALUE!	#VALUE!	1	43			#VALUE!		#VALUE!
#VALUE!	#VALUE!	#VALUE!	#VALUE!	#VALUE!	#VALUE!	#VALUE!	#VALUE!	#VALUE!	#VALUE!	#VALUE!		#VALUE!	#VALUE!	#VALUE!	#VALUE!	#VALUE!	#VALUE!	#VALUE!	#VALUE!	#VALUE!	#VALUE!	#VALUE!		#VALUE!	#VALUE!	#VALUE!	#VALUE!	#VALUE!	#VALUE!	1	44			#VALUE!		#VALUE!
#VALUE!	#VALUE!	#VALUE!	#VALUE!	#VALUE!	#VALUE!	#VALUE!	#VALUE!	#VALUE!	#VALUE!	#VALUE!		#VALUE!	#VALUE!	#VALUE!	#VALUE!	#VALUE!	#VALUE!	#VALUE!	#VALUE!	#VALUE!	#VALUE!	#VALUE!		#VALUE!	#VALUE!	#VALUE!	#VALUE!	#VALUE!	#VALUE!	1	45			#VALUE!		#VALUE!
#VALUE!	#VALUE!	#VALUE!	#VALUE!	#VALUE!	#VALUE!	#VALUE!	#VALUE!	#VALUE!	#VALUE!	#VALUE!		#VALUE!	#VALUE!	#VALUE!	#VALUE!	#VALUE!	#VALUE!	#VALUE!	#VALUE!	#VALUE!	#VALUE!	#VALUE!		#VALUE!	#VALUE!	#VALUE!	#VALUE!	#VALUE!	#VALUE!	1	46			#VALUE!		#VALUE!
#VALUE!	#VALUE!	#VALUE!	#VALUE!	#VALUE!	#VALUE!	#VALUE!	#VALUE!	#VALUE!	#VALUE!	#VALUE!		#VALUE!	#VALUE!	#VALUE!	#VALUE!	#VALUE!	#VALUE!	#VALUE!	#VALUE!	#VALUE!	#VALUE!	#VALUE!		#VALUE!	#VALUE!	#VALUE!	#VALUE!	#VALUE!	#VALUE!	1	47			#VALUE!		#VALUE!
#VALUE!	#VALUE!	#VALUE!	#VALUE!	#VALUE!	#VALUE!	#VALUE!	#VALUE!	#VALUE!	#VALUE!	#VALUE!		#VALUE!	#VALUE!	#VALUE!	#VALUE!	#VALUE!	#VALUE!	#VALUE!	#VALUE!	#VALUE!	#VALUE!	#VALUE!		#VALUE!	#VALUE!	#VALUE!	#VALUE!	#VALUE!	#VALUE!	1	48			#VALUE!		#VALUE!
#VALUE!	#VALUE!	#VALUE!	#VALUE!	#VALUE!	#VALUE!	#VALUE!	#VALUE!	#VALUE!	#VALUE!	#VALUE!		#VALUE!	#VALUE!	#VALUE!	#VALUE!	#VALUE!	#VALUE!	#VALUE!	#VALUE!	#VALUE!	#VALUE!	#VALUE!		#VALUE!	#VALUE!	#VALUE!	#VALUE!	#VALUE!	#VALUE!	1	49			#VALUE!		#VALUE!
#VALUE!	#VALUE!	#VALUE!	#VALUE!	#VALUE!	#VALUE!	#VALUE!	#VALUE!	#VALUE!	#VALUE!	#VALUE!		#VALUE!	#VALUE!	#VALUE!	#VALUE!	#VALUE!	#VALUE!	#VALUE!	#VALUE!	#VALUE!	#VALUE!	#VALUE!		#VALUE!	#VALUE!	#VALUE!	#VALUE!	#VALUE!	#VALUE!	1	50			#VALUE!		#VALUE!
#VALUE!	#VALUE!	#VALUE!	#VALUE!	#VALUE!	#VALUE!	#VALUE!	#VALUE!	#VALUE!	#VALUE!	#VALUE!		#VALUE!	#VALUE!	#VALUE!	#VALUE!	#VALUE!	#VALUE!	#VALUE!	#VALUE!	#VALUE!	#VALUE!	#VALUE!		#VALUE!	#VALUE!	#VALUE!	#VALUE!	#VALUE!	#VALUE!	1	51			#VALUE!		#VALUE!
#VALUE!	#VALUE!	#VALUE!	#VALUE!	#VALUE!	#VALUE!	#VALUE!	#VALUE!	#VALUE!	#VALUE!	#VALUE!		#VALUE!	#VALUE!	#VALUE!	#VALUE!	#VALUE!	#VALUE!	#VALUE!	#VALUE!	#VALUE!	#VALUE!	#VALUE!		#VALUE!	#VALUE!	#VALUE!	#VALUE!	#VALUE!	#VALUE!	1	52			#VALUE!		#VALUE!
#VALUE!	#VALUE!	#VALUE!	#VALUE!	#VALUE!	#VALUE!	#VALUE!	#VALUE!	#VALUE!	#VALUE!	#VALUE!		#VALUE!	#VALUE!	#VALUE!	#VALUE!	#VALUE!	#VALUE!	#VALUE!	#VALUE!	#VALUE!	#VALUE!	#VALUE!		#VALUE!	#VALUE!	#VALUE!	#VALUE!	#VALUE!	#VALUE!	1	53			#VALUE!		#VALUE!
#VALUE!	#VALUE!	#VALUE!	#VALUE!	#VALUE!	#VALUE!	#VALUE!	#VALUE!	#VALUE!	#VALUE!	#VALUE!		#VALUE!	#VALUE!	#VALUE!	#VALUE!	#VALUE!	#VALUE!	#VALUE!	#VALUE!	#VALUE!	#VALUE!	#VALUE!		#VALUE!	#VALUE!	#VALUE!	#VALUE!	#VALUE!	#VALUE!	1	54			#VALUE!		#VALUE!
#VALUE!	#VALUE!	#VALUE!	#VALUE!	#VALUE!	#VALUE!	#VALUE!	#VALUE!	#VALUE!	#VALUE!	#VALUE!		#VALUE!	#VALUE!	#VALUE!	#VALUE!	#VALUE!	#VALUE!	#VALUE!	#VALUE!	#VALUE!	#VALUE!	#VALUE!		#VALUE!	#VALUE!	#VALUE!	#VALUE!	#VALUE!	#VALUE!	1	55			#VALUE!		#VALUE!
#VALUE!	#VALUE!	#VALUE!	#VALUE!	#VALUE!	#VALUE!	#VALUE!	#VALUE!	#VALUE!	#VALUE!	#VALUE!		#VALUE!	#VALUE!	#VALUE!	#VALUE!	#VALUE!	#VALUE!	#VALUE!	#VALUE!	#VALUE!	#VALUE!	#VALUE!		#VALUE!	#VALUE!	#VALUE!	#VALUE!	#VALUE!	#VALUE!	1	56			#VALUE!		#VALUE!
#VALUE!	#VALUE!	#VALUE!	#VALUE!	#VALUE!	#VALUE!	#VALUE!	#VALUE!	#VALUE!	#VALUE!	#VALUE!		#VALUE!	#VALUE!	#VALUE!	#VALUE!	#VALUE!	#VALUE!	#VALUE!	#VALUE!	#VALUE!	#VALUE!	#VALUE!		#VALUE!	#VALUE!	#VALUE!	#VALUE!	#VALUE!	#VALUE!	1	57			#VALUE!		#VALUE!
#VALUE!	#VALUE!	#VALUE!	#VALUE!	#VALUE!	#VALUE!	#VALUE!	#VALUE!	#VALUE!	#VALUE!	#VALUE!		#VALUE!	#VALUE!	#VALUE!	#VALUE!	#VALUE!	#VALUE!	#VALUE!	#VALUE!	#VALUE!	#VALUE!	#VALUE!		#VALUE!	#VALUE!	#VALUE!	#VALUE!	#VALUE!	#VALUE!	1	58			#VALUE!		#VALUE!
#VALUE!	#VALUE!	#VALUE!	#VALUE!	#VALUE!	#VALUE!	#VALUE!	#VALUE!	#VALUE!	#VALUE!	#VALUE!		#VALUE!	#VALUE!	#VALUE!	#VALUE!	#VALUE!	#VALUE!	#VALUE!	#VALUE!	#VALUE!	#VALUE!	#VALUE!		#VALUE!	#VALUE!	#VALUE!	#VALUE!	#VALUE!	#VALUE!	1	59			#VALUE!		#VALUE!
#VALUE!	#VALUE!	#VALUE!	#VALUE!	#VALUE!	#VALUE!	#VALUE!	#VALUE!	#VALUE!	#VALUE!	#VALUE!		#VALUE!	#VALUE!	#VALUE!	#VALUE!	#VALUE!	#VALUE!	#VALUE!	#VALUE!	#VALUE!	#VALUE!	#VALUE!		#VALUE!	#VALUE!	#VALUE!	#VALUE!	#VALUE!	#VALUE!	1	60			#VALUE!		#VALUE!
#VALUE!	#VALUE!	#VALUE!	#VALUE!	#VALUE!	#VALUE!	#VALUE!	#VALUE!	#VALUE!	#VALUE!	#VALUE!		#VALUE!	#VALUE!	#VALUE!	#VALUE!	#VALUE!	#VALUE!	#VALUE!	#VALUE!	#VALUE!	#VALUE!	#VALUE!		#VALUE!	#VALUE!	#VALUE!	#VALUE!	#VALUE!	#VALUE!	1	61			#VALUE!		#VALUE!
#VALUE!	#VALUE!	#VALUE!	#VALUE!	#VALUE!	#VALUE!	#VALUE!	#VALUE!	#VALUE!	#VALUE!	#VALUE!		#VALUE!	#VALUE!	#VALUE!	#VALUE!	#VALUE!	#VALUE!	#VALUE!	#VALUE!	#VALUE!	#VALUE!	#VALUE!		#VALUE!	#VALUE!	#VALUE!	#VALUE!	#VALUE!	#VALUE!	1	62			#VALUE!		#VALUE!
#VALUE!	#VALUE!	#VALUE!	#VALUE!	#VALUE!	#VALUE!	#VALUE!	#VALUE!	#VALUE!	#VALUE!	#VALUE!		#VALUE!	#VALUE!	#VALUE!	#VALUE!	#VALUE!	#VALUE!	#VALUE!	#VALUE!	#VALUE!	#VALUE!	#VALUE!		#VALUE!	#VALUE!	#VALUE!	#VALUE!	#VALUE!	#VALUE!	1	63			#VALUE!		#VALUE!
#VALUE!	#VALUE!	#VALUE!	#VALUE!	#VALUE!	#VALUE!	#VALUE!	#VALUE!	#VALUE!	#VALUE!	#VALUE!		#VALUE!	#VALUE!	#VALUE!	#VALUE!	#VALUE!	#VALUE!	#VALUE!	#VALUE!	#VALUE!	#VALUE!	#VALUE!		#VALUE!	#VALUE!	#VALUE!	#VALUE!	#VALUE!	#VALUE!	1	64			#VALUE!		#VALUE!
#VALUE!	#VALUE!	#VALUE!	#VALUE!	#VALUE!	#VALUE!	#VALUE!	#VALUE!	#VALUE!	#VALUE!	#VALUE!		#VALUE!	#VALUE!	#VALUE!	#VALUE!	#VALUE!	#VALUE!	#VALUE!	#VALUE!	#VALUE!	#VALUE!	#VALUE!		#VALUE!	#VALUE!	#VALUE!	#VALUE!	#VALUE!	#VALUE!	1	65			#VALUE!		#VALUE!
#VALUE!	#VALUE!	#VALUE!	#VALUE!	#VALUE!	#VALUE!	#VALUE!	#VALUE!	#VALUE!	#VALUE!	#VALUE!		#VALUE!	#VALUE!	#VALUE!	#VALUE!	#VALUE!	#VALUE!	#VALUE!	#VALUE!	#VALUE!	#VALUE!	#VALUE!		#VALUE!	#VALUE!	#VALUE!	#VALUE!	#VALUE!	#VALUE!	1	66			#VALUE!		#VALUE!
#VALUE!	#VALUE!	#VALUE!	#VALUE!	#VALUE!	#VALUE!	#VALUE!	#VALUE!	#VALUE!	#VALUE!	#VALUE!		#VALUE!	#VALUE!	#VALUE!	#VALUE!	#VALUE!	#VALUE!	#VALUE!	#VALUE!	#VALUE!	#VALUE!	#VALUE!		#VALUE!	#VALUE!	#VALUE!	#VALUE!	#VALUE!	#VALUE!	1	67			#VALUE!		#VALUE!
#VALUE!	#VALUE!	#VALUE!	#VALUE!	#VALUE!	#VALUE!	#VALUE!	#VALUE!	#VALUE!	#VALUE!	#VALUE!		#VALUE!	#VALUE!	#VALUE!	#VALUE!	#VALUE!	#VALUE!	#VALUE!	#VALUE!	#VALUE!	#VALUE!	#VALUE!		#VALUE!	#VALUE!	#VALUE!	#VALUE!	#VALUE!	#VALUE!	1	68			#VALUE!		#VALUE!
#VALUE!	#VALUE!	#VALUE!	#VALUE!	#VALUE!	#VALUE!	#VALUE!	#VALUE!	#VALUE!	#VALUE!	#VALUE!		#VALUE!	#VALUE!	#VALUE!	#VALUE!	#VALUE!	#VALUE!	#VALUE!	#VALUE!	#VALUE!	#VALUE!	#VALUE!		#VALUE!	#VALUE!	#VALUE!	#VALUE!	#VALUE!	#VALUE!	1	69			#VALUE!		#VALUE!
#VALUE!	#VALUE!	#VALUE!	#VALUE!	#VALUE!	#VALUE!	#VALUE!	#VALUE!	#VALUE!	#VALUE!	#VALUE!		#VALUE!	#VALUE!	#VALUE!	#VALUE!	#VALUE!	#VALUE!	#VALUE!	#VALUE!	#VALUE!	#VALUE!	#VALUE!		#VALUE!	#VALUE!	#VALUE!	#VALUE!	#VALUE!	#VALUE!	1	70			#VALUE!		#VALUE!
#VALUE!	#VALUE!	#VALUE!	#VALUE!	#VALUE!	#VALUE!	#VALUE!	#VALUE!	#VALUE!	#VALUE!	#VALUE!		#VALUE!	#VALUE!	#VALUE!	#VALUE!	#VALUE!	#VALUE!	#VALUE!	#VALUE!	#VALUE!	#VALUE!	#VALUE!		#VALUE!	#VALUE!	#VALUE!	#VALUE!	#VALUE!	#VALUE!	1	71			#VALUE!		#VALUE!
#VALUE!	#VALUE!	#VALUE!	#VALUE!	#VALUE!	#VALUE!	#VALUE!	#VALUE!	#VALUE!	#VALUE!	#VALUE!		#VALUE!	#VALUE!	#VALUE!	#VALUE!	#VALUE!	#VALUE!	#VALUE!	#VALUE!	#VALUE!	#VALUE!	#VALUE!		#VALUE!	#VALUE!	#VALUE!	#VALUE!	#VALUE!	#VALUE!	1	72			#VALUE!		#VALUE!
#VALUE!	#VALUE!	#VALUE!	#VALUE!	#VALUE!	#VALUE!	#VALUE!	#VALUE!	#VALUE!	#VALUE!	#VALUE!		#VALUE!	#VALUE!	#VALUE!	#VALUE!	#VALUE!	#VALUE!	#VALUE!	#VALUE!	#VALUE!	#VALUE!	#VALUE!		#VALUE!	#VALUE!	#VALUE!	#VALUE!	#VALUE!	#VALUE!	1	73			#VALUE!		#VALUE!
#VALUE!	#VALUE!	#VALUE!	#VALUE!	#VALUE!	#VALUE!	#VALUE!	#VALUE!	#VALUE!	#VALUE!	#VALUE!		#VALUE!	#VALUE!	#VALUE!	#VALUE!	#VALUE!	#VALUE!	#VALUE!	#VALUE!	#VALUE!	#VALUE!	#VALUE!		#VALUE!	#VALUE!	#VALUE!	#VALUE!	#VALUE!	#VALUE!	1	74			#VALUE!		#VALUE!
#VALUE!	#VALUE!	#VALUE!	#VALUE!	#VALUE!	#VALUE!	#VALUE!	#VALUE!	#VALUE!	#VALUE!	#VALUE!		#VALUE!	#VALUE!	#VALUE!	#VALUE!	#VALUE!	#VALUE!	#VALUE!	#VALUE!	#VALUE!	#VALUE!	#VALUE!		#VALUE!	#VALUE!	#VALUE!	#VALUE!	#VALUE!	#VALUE!	1	75			#VALUE!		#VALUE!
#VALUE!	#VALUE!	#VALUE!	#VALUE!	#VALUE!	#VALUE!	#VALUE!	#VALUE!	#VALUE!	#VALUE!	#VALUE!		#VALUE!	#VALUE!	#VALUE!	#VALUE!	#VALUE!	#VALUE!	#VALUE!	#VALUE!	#VALUE!	#VALUE!	#VALUE!		#VALUE!	#VALUE!	#VALUE!	#VALUE!	#VALUE!	#VALUE!	1	76			#VALUE!		#VALUE!
#VALUE!	#VALUE!	#VALUE!	#VALUE!	#VALUE!	#VALUE!	#VALUE!	#VALUE!	#VALUE!	#VALUE!	#VALUE!		#VALUE!	#VALUE!	#VALUE!	#VALUE!	#VALUE!	#VALUE!	#VALUE!	#VALUE!	#VALUE!	#VALUE!	#VALUE!		#VALUE!	#VALUE!	#VALUE!	#VALUE!	#VALUE!	#VALUE!	1	77			#VALUE!		#VALUE!
#VALUE!	#VALUE!	#VALUE!	#VALUE!	#VALUE!	#VALUE!	#VALUE!	#VALUE!	#VALUE!	#VALUE!	#VALUE!		#VALUE!	#VALUE!	#VALUE!	#VALUE!	#VALUE!	#VALUE!	#VALUE!	#VALUE!	#VALUE!	#VALUE!	#VALUE!		#VALUE!	#VALUE!	#VALUE!	#VALUE!	#VALUE!	#VALUE!	1	78			#VALUE!		#VALUE!
#VALUE!	#VALUE!	#VALUE!	#VALUE!	#VALUE!	#VALUE!	#VALUE!	#VALUE!	#VALUE!	#VALUE!	#VALUE!		#VALUE!	#VALUE!	#VALUE!	#VALUE!	#VALUE!	#VALUE!	#VALUE!	#VALUE!	#VALUE!	#VALUE!	#VALUE!		#VALUE!	#VALUE!	#VALUE!	#VALUE!	#VALUE!	#VALUE!	1	79			#VALUE!		#VALUE!
#VALUE!	#VALUE!	#VALUE!	#VALUE!	#VALUE!	#VALUE!	#VALUE!	#VALUE!	#VALUE!	#VALUE!	#VALUE!		#VALUE!	#VALUE!	#VALUE!	#VALUE!	#VALUE!	#VALUE!	#VALUE!	#VALUE!	#VALUE!	#VALUE!	#VALUE!		#VALUE!	#VALUE!	#VALUE!	#VALUE!	#VALUE!	#VALUE!	1	80			#VALUE!		#VALUE!
#VALUE!	#VALUE!	#VALUE!	#VALUE!	#VALUE!	#VALUE!	#VALUE!	#VALUE!	#VALUE!	#VALUE!	#VALUE!		#VALUE!	#VALUE!	#VALUE!	#VALUE!	#VALUE!	#VALUE!	#VALUE!	#VALUE!	#VALUE!	#VALUE!	#VALUE!		#VALUE!	#VALUE!	#VALUE!	#VALUE!	#VALUE!	#VALUE!	1	81			#VALUE!		#VALUE!
#VALUE!	#VALUE!	#VALUE!	#VALUE!	#VALUE!	#VALUE!	#VALUE!	#VALUE!	#VALUE!	#VALUE!	#VALUE!		#VALUE!	#VALUE!	#VALUE!	#VALUE!	#VALUE!	#VALUE!	#VALUE!	#VALUE!	#VALUE!	#VALUE!	#VALUE!		#VALUE!	#VALUE!	#VALUE!	#VALUE!	#VALUE!	#VALUE!	1	82			#VALUE!		#VALUE!
#VALUE!	#VALUE!	#VALUE!	#VALUE!	#VALUE!	#VALUE!	#VALUE!	#VALUE!	#VALUE!	#VALUE!	#VALUE!		#VALUE!	#VALUE!	#VALUE!	#VALUE!	#VALUE!	#VALUE!	#VALUE!	#VALUE!	#VALUE!	#VALUE!	#VALUE!		#VALUE!	#VALUE!	#VALUE!	#VALUE!	#VALUE!	#VALUE!	1	83			#VALUE!		#VALUE!
#VALUE!	#VALUE!	#VALUE!	#VALUE!	#VALUE!	#VALUE!	#VALUE!	#VALUE!	#VALUE!	#VALUE!	#VALUE!		#VALUE!	#VALUE!	#VALUE!	#VALUE!	#VALUE!	#VALUE!	#VALUE!	#VALUE!	#VALUE!	#VALUE!	#VALUE!		#VALUE!	#VALUE!	#VALUE!	#VALUE!	#VALUE!	#VALUE!	1	84			#VALUE!		#VALUE!
#VALUE!	#VALUE!	#VALUE!	#VALUE!	#VALUE!	#VALUE!	#VALUE!	#VALUE!	#VALUE!	#VALUE!	#VALUE!		#VALUE!	#VALUE!	#VALUE!	#VALUE!	#VALUE!	#VALUE!	#VALUE!	#VALUE!	#VALUE!	#VALUE!	#VALUE!		#VALUE!	#VALUE!	#VALUE!	#VALUE!	#VALUE!	#VALUE!	1	85			#VALUE!		#VALUE!
#VALUE!	#VALUE!	#VALUE!	#VALUE!	#VALUE!	#VALUE!	#VALUE!	#VALUE!	#VALUE!	#VALUE!	#VALUE!		#VALUE!	#VALUE!	#VALUE!	#VALUE!	#VALUE!	#VALUE!	#VALUE!	#VALUE!	#VALUE!	#VALUE!	#VALUE!		#VALUE!	#VALUE!	#VALUE!	#VALUE!	#VALUE!	#VALUE!	1	86			#VALUE!		#VALUE!
#VALUE!	#VALUE!	#VALUE!	#VALUE!	#VALUE!	#VALUE!	#VALUE!	#VALUE!	#VALUE!	#VALUE!	#VALUE!		#VALUE!	#VALUE!	#VALUE!	#VALUE!	#VALUE!	#VALUE!	#VALUE!	#VALUE!	#VALUE!	#VALUE!	#VALUE!		#VALUE!	#VALUE!	#VALUE!	#VALUE!	#VALUE!	#VALUE!	1	87			#VALUE!		#VALUE!
#VALUE!	#VALUE!	#VALUE!	#VALUE!	#VALUE!	#VALUE!	#VALUE!	#VALUE!	#VALUE!	#VALUE!	#VALUE!		#VALUE!	#VALUE!	#VALUE!	#VALUE!	#VALUE!	#VALUE!	#VALUE!	#VALUE!	#VALUE!	#VALUE!	#VALUE!		#VALUE!	#VALUE!	#VALUE!	#VALUE!	#VALUE!	#VALUE!	1	88			#VALUE!		#VALUE!
#VALUE!	#VALUE!	#VALUE!	#VALUE!	#VALUE!	#VALUE!	#VALUE!	#VALUE!	#VALUE!	#VALUE!	#VALUE!		#VALUE!	#VALUE!	#VALUE!	#VALUE!	#VALUE!	#VALUE!	#VALUE!	#VALUE!	#VALUE!	#VALUE!	#VALUE!		#VALUE!	#VALUE!	#VALUE!	#VALUE!	#VALUE!	#VALUE!	1	89			#VALUE!		#VALUE!
#VALUE!	#VALUE!	#VALUE!	#VALUE!	#VALUE!	#VALUE!	#VALUE!	#VALUE!	#VALUE!	#VALUE!	#VALUE!		#VALUE!	#VALUE!	#VALUE!	#VALUE!	#VALUE!	#VALUE!	#VALUE!	#VALUE!	#VALUE!	#VALUE!	#VALUE!		#VALUE!	#VALUE!	#VALUE!	#VALUE!	#VALUE!	#VALUE!	1	90			#VALUE!		#VALUE!
#VALUE!	#VALUE!	#VALUE!	#VALUE!	#VALUE!	#VALUE!	#VALUE!	#VALUE!	#VALUE!	#VALUE!	#VALUE!		#VALUE!	#VALUE!	#VALUE!	#VALUE!	#VALUE!	#VALUE!	#VALUE!	#VALUE!	#VALUE!	#VALUE!	#VALUE!		#VALUE!	#VALUE!	#VALUE!	#VALUE!	#VALUE!	#VALUE!	1	91			#VALUE!		#VALUE!
#VALUE!	#VALUE!	#VALUE!	#VALUE!	#VALUE!	#VALUE!	#VALUE!	#VALUE!	#VALUE!	#VALUE!	#VALUE!		#VALUE!	#VALUE!	#VALUE!	#VALUE!	#VALUE!	#VALUE!	#VALUE!	#VALUE!	#VALUE!	#VALUE!	#VALUE!		#VALUE!	#VALUE!	#VALUE!	#VALUE!	#VALUE!	#VALUE!	1	92			#VALUE!		#VALUE!
#VALUE!	#VALUE!	#VALUE!	#VALUE!	#VALUE!	#VALUE!	#VALUE!	#VALUE!	#VALUE!	#VALUE!	#VALUE!		#VALUE!	#VALUE!	#VALUE!	#VALUE!	#VALUE!	#VALUE!	#VALUE!	#VALUE!	#VALUE!	#VALUE!	#VALUE!		#VALUE!	#VALUE!	#VALUE!	#VALUE!	#VALUE!	#VALUE!	1	93			#VALUE!		#VALUE!
#VALUE!	#VALUE!	#VALUE!	#VALUE!	#VALUE!	#VALUE!	#VALUE!	#VALUE!	#VALUE!	#VALUE!	#VALUE!		#VALUE!	#VALUE!	#VALUE!	#VALUE!	#VALUE!	#VALUE!	#VALUE!	#VALUE!	#VALUE!	#VALUE!	#VALUE!		#VALUE!	#VALUE!	#VALUE!	#VALUE!	#VALUE!	#VALUE!	1	94			#VALUE!		#VALUE!
#VALUE!	#VALUE!	#VALUE!	#VALUE!	#VALUE!	#VALUE!	#VALUE!	#VALUE!	#VALUE!	#VALUE!	#VALUE!		#VALUE!	#VALUE!	#VALUE!	#VALUE!	#VALUE!	#VALUE!	#VALUE!	#VALUE!	#VALUE!	#VALUE!	#VALUE!		#VALUE!	#VALUE!	#VALUE!	#VALUE!	#VALUE!	#VALUE!	1	95			#VALUE!		#VALUE!
																																				#VALUE!	total
																												#VALUE!	#VALUE!

## Sheet: Input-BMI
BMI Inputs
This was done based on Michelle Haby's paper in Health Promotion International: http://heapro.oxfordjournals.org/content/early/2011/06/15/heapro.dar036.abstract
From BMI to DM changes Obesity Modelling.xls
	Males		Females
	Regression coefficient	SE	Regression coefficient	SE																					Situation in 2010 had the intervention applied
Intercept	2.92902	0.0119	2.8453	0.0149		Males				Females																Males				Females
10-year cohort*	0.027062	0.0013	0.038308	0.0016		Mean	SD	mu	sigma	Mean	SD	mu	sigma													Mean	SD	mu	sigma	Mean	SD	mu	sigma
5-year age group (years):																Men			Women			Intervention														Men			Women
15-19†	0		0		midage	0				0						% obese	Number		% obese	Number		M	F		midage	0				0						% obese	Number		% obese	Number
20-24	0.078245	0.0089	0.0394662	0.0114	22	25.3273	4.34001	3.21741	0.170119	24.5995	5.59839	3.17748	0.224714		22	0.139998	118961		0.159729	127772		#VALUE!	#VALUE!		22	#VALUE!	4.34001	#VALUE!	#VALUE!	#VALUE!	5.59839	#VALUE!	#VALUE!		22	#VALUE!	#VALUE!		#VALUE!	#VALUE!
25-29	0.127093	0.0082	0.0838415	0.0105	27	26.2378	4.34001	3.2537	0.164296	25.2278	5.59839	3.20391	0.219252		27	0.184664	156035		0.18411	151025		#VALUE!	#VALUE!		27	#VALUE!	4.34001	#VALUE!	#VALUE!	#VALUE!	5.59839	#VALUE!	#VALUE!		27	#VALUE!	#VALUE!		#VALUE!	#VALUE!
30-34	0.163388	0.0083	0.116176	0.0106	32	26.8419	4.34001	3.27706	0.160646	25.5626	5.59839	3.2177	0.216447		32	0.219841	168859		0.198288	151878		#VALUE!	#VALUE!		32	#VALUE!	4.34001	#VALUE!	#VALUE!	#VALUE!	5.59839	#VALUE!	#VALUE!		32	#VALUE!	#VALUE!		#VALUE!	#VALUE!
35-39	0.193217	0.0084	0.160103	0.0107	37	27.283	4.34001	3.29377	0.158081	26.2037	5.59839	3.24358	0.211269		37	0.248383	199334		0.227824	185340		#VALUE!	#VALUE!		37	#VALUE!	4.34001	#VALUE!	#VALUE!	#VALUE!	5.59839	#VALUE!	#VALUE!		37	#VALUE!	#VALUE!		#VALUE!	#VALUE!
40-44	0.218772	0.0087	0.196621	0.011	42	27.613	4.34001	3.30609	0.156215	26.6627	5.59839	3.26169	0.20771		42	0.27131	209490		0.250911	195842		#VALUE!	#VALUE!		42	#VALUE!	4.34001	#VALUE!	#VALUE!	#VALUE!	5.59839	#VALUE!	#VALUE!		42	#VALUE!	#VALUE!		#VALUE!	#VALUE!
45-49	0.24552	0.0089	0.239092	0.0113	47	27.9804	4.251	3.32009	0.151062	27.2917	5.8933	3.2838	0.213482		47	0.295672	230963		0.29118	231171		#VALUE!	#VALUE!		47	#VALUE!	4.251	#VALUE!	#VALUE!	#VALUE!	5.8933	#VALUE!	#VALUE!		47	#VALUE!	#VALUE!		#VALUE!	#VALUE!
50-54	0.271614	0.0093	0.290365	0.0118	52	28.3341	4.251	3.33294	0.149197	28.1825	5.8933	3.3173	0.206879		52	0.323648	235255		0.342544	254679		#VALUE!	#VALUE!		52	#VALUE!	4.251	#VALUE!	#VALUE!	#VALUE!	5.8933	#VALUE!	#VALUE!		52	#VALUE!	#VALUE!		#VALUE!	#VALUE!
55-59	0.280938	0.0098	0.314298	0.0123	57	28.2152	4.251	3.32864	0.149819	28.3175	5.8933	3.32228	0.205913		57	0.314079	206034		0.350766	235020		#VALUE!	#VALUE!		57	#VALUE!	4.251	#VALUE!	#VALUE!	#VALUE!	5.8933	#VALUE!	#VALUE!		57	#VALUE!	#VALUE!		#VALUE!	#VALUE!
60-64	0.292591	0.0103	0.334551	0.0129	62	28.1622	3.93749	3.3283	0.139138	28.3487	6.06646	3.32219	0.211604		62	0.300171	181363		0.354437	215617		#VALUE!	#VALUE!		62	#VALUE!	3.93749	#VALUE!	#VALUE!	#VALUE!	6.06646	#VALUE!	#VALUE!		62	#VALUE!	#VALUE!		#VALUE!	#VALUE!
65-69	0.300624	0.0106	0.359082	0.0133	67	28.0078	3.93749	3.3227	0.139898	28.5015	6.06646	3.3278	0.210494		67	0.287359	129422		0.363665	166968		#VALUE!	#VALUE!		67	#VALUE!	3.93749	#VALUE!	#VALUE!	#VALUE!	6.06646	#VALUE!	#VALUE!		67	#VALUE!	#VALUE!		#VALUE!	#VALUE!
70-74	0.308511	0.0114	0.37477	0.0142	72	27.8502	4.08742	3.31618	0.145983	28.4029	5.46235	3.32833	0.190573		72	0.280165	96333.1		0.3511	128713		#VALUE!	#VALUE!		72	#VALUE!	4.08742	#VALUE!	#VALUE!	#VALUE!	5.46235	#VALUE!	#VALUE!		72	#VALUE!	#VALUE!		#VALUE!	#VALUE!
75-79	0.309834	0.0127	0.359868	0.0154	77	27.5123	4.08742	3.30372	0.147757	27.4519	5.46235	3.29302	0.197051		77	0.254709	65233.5		0.291508	86143.8		#VALUE!	#VALUE!		77	#VALUE!	4.08742	#VALUE!	#VALUE!	#VALUE!	5.46235	#VALUE!	#VALUE!		77	#VALUE!	#VALUE!		#VALUE!	#VALUE!
80+	0.28022	0.0141	0.347503	0.0169	82	26.3505	3.78647	3.26127	0.142963	26.6001	4.71411	3.26545	0.175853		82	0.163844	30963.5		0.220082	55091.7		#VALUE!	#VALUE!		82	#VALUE!	3.78647	#VALUE!	#VALUE!	#VALUE!	4.71411	#VALUE!	#VALUE!		82	#VALUE!	#VALUE!		#VALUE!	#VALUE!
															87	0.163844	16225.9		0.220082	36999		#VALUE!	#VALUE!												87	#VALUE!	#VALUE!		#VALUE!	#VALUE!
R2	0.0779		0.0942												92	0.163844	5188.76		0.220082	15220.6		#VALUE!	#VALUE!												92	#VALUE!	#VALUE!		#VALUE!	#VALUE!
RSD	0.1397		0.1786				BASE YEAR:		2010																				2010
															All	0.250701	2.04966e+06		0.266214	2.23748e+06															All	#VALUE!	#VALUE!		#VALUE!	#VALUE!
RSD, Residual standard deviation – also known as root error mean square;																																			Difference	#VALUE!	#VALUE!		#VALUE!	#VALUE!
* 1910’s has a value of 1, 1920’s has a value of 2 etc.																																					#VALUE!			#VALUE!
† Reference category
All coefficients are significant at the P<0.0001 level.
The following example, using a male aged 40-44 born in the 1970’s, shows how the BMI for a particular age and year is determined:
lnBMI = 2.929024 + 0.027062 x 7 + 0.2187721 = 3.3372
Mean BMI = exp(3.3372) = 28.14
Trends
Number of years BMI trend applies			13
					Males					Females
			SD trend factor		0.342092					0.585382
	age index	age	trend years		Mean	SD	mu	sigma		Mean	SD	mu	sigma
	#VALUE!	#VALUE!	#VALUE!	22	#VALUE!	#VALUE!	#VALUE!	#VALUE!		#VALUE!	#VALUE!	#VALUE!	#VALUE!
			#VALUE!	27	#VALUE!	#VALUE!	#VALUE!	#VALUE!		#VALUE!	#VALUE!	#VALUE!	#VALUE!
			#VALUE!	32	#VALUE!	#VALUE!	#VALUE!	#VALUE!		#VALUE!	#VALUE!	#VALUE!	#VALUE!
			#VALUE!	37	#VALUE!	#VALUE!	#VALUE!	#VALUE!		#VALUE!	#VALUE!	#VALUE!	#VALUE!
			#VALUE!	42	#VALUE!	#VALUE!	#VALUE!	#VALUE!		#VALUE!	#VALUE!	#VALUE!	#VALUE!
			#VALUE!	47	#VALUE!	#VALUE!	#VALUE!	#VALUE!		#VALUE!	#VALUE!	#VALUE!	#VALUE!
			#VALUE!	52	#VALUE!	#VALUE!	#VALUE!	#VALUE!		#VALUE!	#VALUE!	#VALUE!	#VALUE!
			#VALUE!	57	#VALUE!	#VALUE!	#VALUE!	#VALUE!		#VALUE!	#VALUE!	#VALUE!	#VALUE!
			#VALUE!	62	#VALUE!	#VALUE!	#VALUE!	#VALUE!		#VALUE!	#VALUE!	#VALUE!	#VALUE!
			#VALUE!	67	#VALUE!	#VALUE!	#VALUE!	#VALUE!		#VALUE!	#VALUE!	#VALUE!	#VALUE!
			#VALUE!	72	#VALUE!	#VALUE!	#VALUE!	#VALUE!		#VALUE!	#VALUE!	#VALUE!	#VALUE!
			#VALUE!	77	#VALUE!	#VALUE!	#VALUE!	#VALUE!		#VALUE!	#VALUE!	#VALUE!	#VALUE!
			#VALUE!	82	#VALUE!	#VALUE!	#VALUE!	#VALUE!		#VALUE!	#VALUE!	#VALUE!	#VALUE!

## Sheet: Input-LifeTable
1. Mortality for 2003				2. Population for 2010			3. Total PYLD rate
from C:\Documents and Settings\uqlveerm\My Documents\Obesity\2012 Food tax scenarios project\ABS3302.0 Lifetables 2010.xls				from C:\Documents and Settings\uqlveerm\My Documents\Obesity\2012 Food tax scenarios project\ABS3201.0 Population 2010.xls			from S:\BoD\ACE Prevention\Models\Model Input Data\ModelInputsfromBODdata_LJC
sex	age	mortality rate		popn 2010	Multicohort age groups		Pyld rate
male	0	0.00497		154426			0.0361152
male	1	0.0004		152964			0.0162174		lowest age	22	# of age groups	#VALUE!
male	2	0.00022		150594	749611		0.0178513
male	3	0.00016		147002			0.0194853		boolean for drawing from distributions
male	4	0.00013		144625			0.0211193		#VALUE!	TRUE
male	5	0.00012		141637			0.0227532				#VALUE!	5-year cohorts
male	6	0.00011		139827			0.0240056
male	7	0.0001		138810	701203		0.025258		index	group #	Start age	Males	Females
male	8	0.0001		139089			0.0265103		#VALUE!	1	2	749611	711477
male	9	9e-05		141840			0.0277627		#VALUE!	2	7	701203	664544
male	10	9e-05		142633			0.0290151		#VALUE!	3	12	719763	684015
male	11	0.0001		142861			0.029933		#VALUE!	4	17	770614	730396
male	12	0.0001		143455	719763		0.030851		#VALUE!	5	22	849732	799927
male	13	0.00013		144752			0.031769		#VALUE!	6	27	844968	820295
male	14	0.00018		146062			0.032687		#VALUE!	7	32	768096	765947
male	15	0.00027		149678			0.033605		#VALUE!	8	37	802527	813524
male	16	0.00038		150511			0.0355259		#VALUE!	9	42	772142	780524
male	17	0.00048		152479	770614		0.0374469		#VALUE!	10	47	781143	793910
male	18	0.00056		155991			0.0393679		#VALUE!	11	52	726885	743491
male	19	0.00061		161955			0.0412889		#VALUE!	12	57	655993	670020
male	20	0.00063		168329			0.0432099		#VALUE!	13	62	604200	608337
male	21	0.00063		168121			0.0451099		#VALUE!	14	67	450385	459127
male	22	0.00063		168458	849732		0.0470099		#VALUE!	15	72	343844	366600
male	23	0.00064		170823			0.0489099		#VALUE!	16	77	256110	295511
male	24	0.00066		174001			0.0508099		#VALUE!	17	82	188982	250324
male	25	0.00068		173694			0.05271		#VALUE!	18	87	99033	168115
male	26	0.00071		171478			0.0535655		#VALUE!	19	92	31669	69159
male	27	0.00073		170682	844968		0.0544209
male	28	0.00075		166266			0.0552764
male	29	0.00078		162848			0.0561319
male	30	0.00081		158372			0.0569874
male	31	0.00085		154598			0.0582699
male	32	0.00089		152140	768096		0.0595525
male	33	0.00093		151241			0.060835
male	34	0.00097		151745			0.0621176
male	35	0.00101		153200			0.0634001
male	36	0.00106		155882			0.063965
male	37	0.00111		159796	802527		0.0645299
male	38	0.00118		165839			0.0650948
male	39	0.00125		167810			0.0656596
male	40	0.00134		160508			0.0662245
male	41	0.00144		157423			0.0693186
male	42	0.00155		152314	772142		0.0724127
male	43	0.00168		150619			0.0755068
male	44	0.00183		151278			0.0786009
male	45	0.00199		152274			0.081695
male	46	0.00218		157118			0.0838164
male	47	0.00239		158477	781143		0.0859379
male	48	0.00261		157786			0.0880593
male	49	0.00286		155488			0.0901807
male	50	0.00312		150886			0.0923022
male	51	0.0034		147791			0.0947717
male	52	0.0037		144409	726885		0.0972413
male	53	0.00401		142408			0.0997109
male	54	0.00434		141391			0.10218
male	55	0.00469		136007			0.10465
male	56	0.00505		132589			0.109436
male	57	0.00544		132447	655993		0.114223
male	58	0.00588		128460			0.119009
male	59	0.00638		126490			0.123795
male	60	0.00695		125239			0.128582
male	61	0.00759		121319			0.135668
male	62	0.0083		122978	604200		0.142755
male	63	0.00911		127260			0.149842
male	64	0.01003		107404			0.156929
male	65	0.01106		101777			0.164016
male	66	0.01222		96772			0.171969
male	67	0.01353		86976	450385		0.179923
male	68	0.015		85407			0.187877
male	69	0.01664		79453			0.19583
male	70	0.01846		76428			0.203784
male	71	0.02047		72430			0.21388
male	72	0.02269		68145	343844		0.223976
male	73	0.02514		65291			0.234073
male	74	0.02789		61550			0.244169
male	75	0.03099		56107			0.254265
male	76	0.03454		53500			0.265034
male	77	0.03859		50843	256110		0.275803
male	78	0.04321		48274			0.286572
male	79	0.04847		47386			0.297341
male	80	0.05443		44884			0.308111
male	81	0.06115		40904			0.321147
male	82	0.06869		37959	188982		0.334184
male	83	0.07709		34308			0.347221
male	84	0.08641		30927			0.360258
male	85	0.09668		26703			0.373295
male	86	0.10765		22787			0.380348
male	87	0.11839		19406	99033		0.387401
male	88	0.12976		16628			0.394455
male	89	0.14305		13509			0.401508
male	90	0.15948		11319			0.408561
male	91	0.17951		7282			0.413075
male	92	0.19624		5374	31669		0.417589
male	93	0.21572		4380			0.422103
male	94	0.23333		3314			0.426617
male	95	1		7354			0.431131
female	0	0.00353		146607			0.0313754
female	1	0.00031		144934			0.0128034
female	2	0.00016		143448	711477		0.0135426
female	3	0.00013		138850			0.0142819
female	4	0.0001		137638			0.0150211
female	5	9e-05		133320			0.0157603
female	6	8e-05		132418			0.0169327
female	7	8e-05		131718	664544		0.018105
female	8	7e-05		132358			0.0192774
female	9	7e-05		134730			0.0204497
female	10	7e-05		136062			0.0216221
female	11	8e-05		136016			0.0238799
female	12	8e-05		136063	684015		0.0261376
female	13	9e-05		137592			0.0283954
female	14	0.00012		138282			0.0306532
female	15	0.00015		142289			0.032911
female	16	0.00019		142680			0.035244
female	17	0.00022		144804	730396		0.0375771
female	18	0.00024		147331			0.0399101
female	19	0.00025		153292			0.0422432
female	20	0.00025		157831			0.0445762
female	21	0.00025		157881			0.0468891
female	22	0.00025		158501	799927		0.0492019
female	23	0.00026		160926			0.0515148
female	24	0.00028		164788			0.0538276
female	25	0.00029		166303			0.0561405
female	26	0.00031		165363			0.057311
female	27	0.00032		165794	820295		0.0584814
female	28	0.00033		162829			0.0596519
female	29	0.00035		160006			0.0608224
female	30	0.00037		156674			0.0619929
female	31	0.00039		154305			0.0623622
female	32	0.00041		151687	765947		0.0627315
female	33	0.00044		151559			0.0631008
female	34	0.00047		151722			0.0634702
female	35	0.00051		153861			0.0638395
female	36	0.00055		157385			0.0645831
female	37	0.0006		162161	813524		0.0653268
female	38	0.00065		168949			0.0660705
female	39	0.00071		171168			0.0668141
female	40	0.00078		161803			0.0675578
female	41	0.00085		159678			0.0696883
female	42	0.00093		154084	780524		0.0718188
female	43	0.00102		151927			0.0739493
female	44	0.00112		153032			0.0760798
female	45	0.00122		154375			0.0782104
female	46	0.00134		159041			0.0797432
female	47	0.00146		161261	793910		0.0812761
female	48	0.00159		160220			0.0828089
female	49	0.00173		159013			0.0843418
female	50	0.00187		155150			0.0858746
female	51	0.00203		151195			0.0891837
female	52	0.00219		148451	743491		0.0924928
female	53	0.00237		145349			0.0958018
female	54	0.00255		143346			0.0991109
female	55	0.00274		139362			0.10242
female	56	0.00296		136013			0.104795
female	57	0.0032		135143	670020		0.107171
female	58	0.00346		130446			0.109546
female	59	0.00376		129056			0.111922
female	60	0.0041		127554			0.114297
female	61	0.00448		122885			0.116489
female	62	0.00491		123431	608337		0.118681
female	63	0.00539		127706			0.120873
female	64	0.00593		106761			0.123065
female	65	0.00653		102857			0.125257
female	66	0.0072		98293			0.130537
female	67	0.00794		89007	459127		0.135817
female	68	0.00875		87107			0.141097
female	69	0.00965		81863			0.146377
female	70	0.01071		79327			0.151657
female	71	0.01213		76601			0.162197
female	72	0.01354		72916	366600		0.172737
female	73	0.01496		70738			0.183277
female	74	0.01656		67018			0.193817
female	75	0.01847		63141			0.204357
female	76	0.02077		60024			0.215685
female	77	0.02353		58493	295511		0.227012
female	78	0.02679		56665			0.238339
female	79	0.03062		57188			0.249667
female	80	0.03507		55753			0.260994
female	81	0.0402		52537			0.274383
female	82	0.04605		50204	250324		0.287772
female	83	0.05268		47093			0.301161
female	84	0.06015		44737			0.314551
female	85	0.06856		41490			0.32794
female	86	0.07805		36992			0.337841
female	87	0.08873		33422	168115		0.347742
female	88	0.1007		29913			0.357643
female	89	0.11405		26298			0.367544
female	90	0.12886		21909			0.377445
female	91	0.14519		15506			0.381821
female	92	0.16308		12571	69159		0.386198
female	93	0.18237		10560			0.390575
female	94	0.20215		8613			0.394952
female	95	1		22901			0.399328

## Sheet: Input-RR
Disease		Per unit increase in relative risk			Data from AusBod High BMI.xls
	Males <=35	Males 36-44	Males 45-59	Males 60-69	Males 70-79	Males 80+		Females <=35	Females 36-44	Females 45-59	Females 60-69	Females 70-79	Females 80+
CANCERS
Colorectal cancer
Input RR - mean	1	1.03	1.03	1.03	1.03	1.03		1	1.03	1.03	1.03	1.03	1.03
SE(ln(RR)]		0.00990812	0.00990812	0.00990812	0.00990812	0.00990812			0.00990812	0.00990812	0.00990812	0.00990812	0.00990812
Interval (LL)		1.01	1.01	1.01	1.01	1.01			1.01	1.01	1.01	1.01	1.01
Interval (UL)		1.05	1.05	1.05	1.05	1.05			1.05	1.05	1.05	1.05	1.05
Used in model	1	#VALUE!	#VALUE!	#VALUE!	#VALUE!	#VALUE!		1	#VALUE!	#VALUE!	#VALUE!	#VALUE!	#VALUE!
Random factor	#VALUE!							#VALUE!
Breast cancer
Input RR - mean	-	-	-	-	-	-		1	1.03	1.03	1.03	1.03	1.03
SE(ln(RR)]									0.00495359	0.00495359	0.00495359	0.00495359	0.00495359
Interval (LL)									1.02	1.02	1.02	1.02	1.02
Interval (UL)									1.04	1.04	1.04	1.04	1.04
Used in model	-	-	-	-	-	-		1	#VALUE!	#VALUE!	#VALUE!	#VALUE!	#VALUE!
Random factor								#VALUE!
Endometrial cancer
Input RR - mean	-	-	-	-	-	-		1	1.1	1.1	1.1	1.1	1.1
SE(ln(RR)]									0.0161657	0.0161657	0.0161657	0.0161657	0.0161657
Interval (LL)									1.07	1.07	1.07	1.07	1.07
Interval (UL)									1.14	1.14	1.14	1.14	1.14
Used in model	-	-	-	-	-	-		1	#VALUE!	#VALUE!	#VALUE!	#VALUE!	#VALUE!
Random factor								#VALUE!
Kidney cancer
Input RR - mean	1	1.06	1.06	1.06	1.06	1.06		1	1.06	1.06	1.06	1.06	1.06
SE(ln(RR)]		0.0120924	0.0120924	0.0120924	0.0120924	0.0120924			0.0120924	0.0120924	0.0120924	0.0120924	0.0120924
Interval (LL)		1.03	1.03	1.03	1.03	1.03			1.03	1.03	1.03	1.03	1.03
Interval (UL)		1.08	1.08	1.08	1.08	1.08			1.08	1.08	1.08	1.08	1.08
Used in model	1	#VALUE!	#VALUE!	#VALUE!	#VALUE!	#VALUE!		1	#VALUE!	#VALUE!	#VALUE!	#VALUE!	#VALUE!
Random factor	#VALUE!							#VALUE!
Osteoarthritis
Input RR - mean	1	1.04	1.04	1.04	1.04	1.04		1	1.04	1.04	1.04	1.04	1.04
SE(ln(RR)]		0.00783895	0.00783895	0.00783895	0.00783895	0.00783895			0.00562478	0.00562478	0.00562478	0.00562478	0.00562478
Interval (LL)		1.02545	1.02545	1.02545	1.02545	1.02545			1.03167	1.03167	1.03167	1.03167	1.03167
Interval (UL)		1.05745	1.05745	1.05745	1.05745	1.05745			1.05467	1.05467	1.05467	1.05467	1.05467
Used in model	1	#VALUE!	#VALUE!	#VALUE!	#VALUE!	#VALUE!		1	#VALUE!	#VALUE!	#VALUE!	#VALUE!	#VALUE!
Random factor	#VALUE!							#VALUE!
IHD
Input RR - mean	1	1.1236	1.0989	1.06383	1.04167	1.02041		1	1.1236	1.0989	1.06383	1.04167	1.02041
SE(ln(RR)]		0.0313929	0.0140976	0.0107427	0.0106308	0.013085			0.0313929	0.0140976	0.0107427	0.0106308	0.013085
Interval (LL)		1.05263	1.07527	1.03093	1.02041	1			1.05263	1.07527	1.03093	1.02041	1
Interval (UL)		1.19048	1.13636	1.07527	1.06383	1.05263			1.19048	1.13636	1.07527	1.06383	1.05263
Used in model	1	#VALUE!	#VALUE!	#VALUE!	#VALUE!	#VALUE!		1	#VALUE!	#VALUE!	#VALUE!	#VALUE!	#VALUE!
Random factor	#VALUE!							#VALUE!
Hypertensive HD
Input RR - mean	1	1	1.08696	1.16279	1.1236	1.06383		1	1	1.08696	1.16279	1.1236	1.06383
SE(ln(RR)]		0	0.0272367	0.047758	0.0374823	0.0204191			0	0.0272367	0.047758	0.0374823	0.0204191
Interval (LL)		1	1.02899	1.05426	1.0412	1.02128			1	1.02899	1.05426	1.0412	1.02128
Interval (UL)		1	1.14493	1.27132	1.20599	1.10638			1	1.14493	1.27132	1.20599	1.10638
Used in model	1	#VALUE!	#VALUE!	#VALUE!	#VALUE!	#VALUE!		1	#VALUE!	#VALUE!	#VALUE!	#VALUE!	#VALUE!
Random factor	#VALUE!							#VALUE!
CVA
Input RR - mean	1	1.13636	1.0989	1.07527	1.05263	1.03093		1	1.13636	1.0989	1.07527	1.05263	1.03093
SE(ln(RR)]		0.0409037	0.0306491	0.0238268	0.0170131	0.0102054			0.0409037	0.0306491	0.0238268	0.0170131	0.0102054
Interval (LL)		1.04545	1.03297	1.02509	1.01754	1.01031			1.04545	1.03297	1.02509	1.01754	1.01031
Interval (UL)		1.22727	1.16484	1.12545	1.08772	1.05155			1.22727	1.16484	1.12545	1.08772	1.05155
Used in model	1	#VALUE!	#VALUE!	#VALUE!	#VALUE!	#VALUE!		1	#VALUE!	#VALUE!	#VALUE!	#VALUE!	#VALUE!
Random factor	#VALUE!							#VALUE!
NIDDM
Input RR - mean	1	1.19048	1.13636	1.13636	1.0989	1.0989		1	1.19048	1.13636	1.13636	1.0989	1.0989
SE(ln(RR)]		0.0546296	0.0409037	0.0409037	0.0306491	0.0306491			0.0546296	0.0409037	0.0409037	0.0306491	0.0306491
Interval (LL)		1.06349	1.04545	1.04545	1.03297	1.03297			1.06349	1.04545	1.04545	1.03297	1.03297
Interval (UL)		1.31746	1.22727	1.22727	1.16484	1.16484			1.31746	1.22727	1.22727	1.16484	1.16484
Used in model	1	#VALUE!	#VALUE!	#VALUE!	#VALUE!	#VALUE!		1	#VALUE!	#VALUE!	#VALUE!	#VALUE!	#VALUE!
Random factor	#VALUE!							#VALUE!

## Sheet: Input-Disease
Males	Colorectal Cancer			Breast cancer			Endometrial cancer			Kidney cancer			IHD			CVA			Hypertensive HD			T2DM			OsteoA				Starting prevalence by age and sex
Age	Incidence	CF	DW	Incidence	CF	DW	Incidence	CF	DW	Incidence	CF	DW	Incidence	CF	DW	Incidence	CF	DW	Incidence	CF	DW	Incidence	CF	DW	Incidence	CF	DW
0	0	0	0.122493							0	0	0.0748	0	0	0.0384804	8.74416e-05	0.00360054	0.329852	0	0	0.0918387	0	0	0.0721979	0	0	0.0748		Baseline		Males
1	0	0	0.122493							0	0.0001	0.0748	0	0	0.0384804	8.74416e-05	0.00347804	0.329017	0	0	0.0918387	0	0	0.0721979	0	0	0.0748				Colorectal cancer	Breast cancer	Endometrial cancer	Kidney cancer	Osteoarthritis	IHD	Hypertensive HD	CVA	T2DM
2	0	0	0.122493							0	0.0002	0.0748	-4.46331e-23	0	0.0384804	8.74416e-05	0.00335554	0.328182	0	0	0.0918387	0	0	0.0721979	0	0	0.0748		Age	Midage
3	0	0	0.122493							0	0.00028	0.0748	1.68619e-07	0	0.0384804	8.76165e-05	0.00317697	0.328174	0	0	0.0918387	0	0	0.0721979	0	0	0.0748		0
4	0	0	0.122493							0	0.00036	0.0748	3.37238e-07	0	0.0384804	8.77914e-05	0.00299839	0.328165	0	0	0.0918387	0	0	0.0721979	0	0	0.0748		1-4	2	0			0	0	0	0	0.0003	0
5	0	0	0.122493							0	0.00044	0.0748	5.05857e-07	0	0.0384804	8.79663e-05	0.00281982	0.328157	0	0	0.0918387	0	0	0.0721979	0	0	0.0748		5-9	7	0			0.0001	0	1e-06	0	0.000744	0
6	0	0	0.122493							0	0.00052	0.0748	6.74476e-07	0	0.0384804	8.81412e-05	0.00264124	0.328149	0	0	0.0918387	0	0	0.0721979	0	0	0.0748		10-14	12	0			0.0003	0	2.6e-05	0	0.001248	1.2e-05
7	0	0	0.122493							0	0.0006	0.0748	8.43095e-07	0	0.0384804	8.83161e-05	0.00246267	0.328141	0	0	0.0918387	0	0	0.0721979	0	0	0.0748		15-19	17	0			0.0004	0	0.000117	0	0.001808	6.1e-05
8	0	0	0.122493							0	0.00058	0.0748	2.36066e-06	0	0.0384804	8.95402e-05	0.00239951	0.328134	0	0	0.0918387	1.09605e-06	0	0.0721979	0	0	0.0748		20-24	22	0			0.0004	0.0001	0.000251	0	0.002434	0.000184
9	0	0	0.122493							0	0.00056	0.0748	3.87823e-06	0	0.0384804	9.07644e-05	0.00233636	0.328127	0	0	0.0918387	1.09605e-06	0	0.0721979	0	0	0.0748		25-29	27	0			0.0004	0.0005	0.000463	0	0.003155	0.000754
10	0	0	0.122493							0	0.00054	0.0748	5.3958e-06	0	0.0384804	9.19886e-05	0.0022732	0.32812	0	0	0.0918387	2.19211e-06	0	0.0721979	0	0	0.0748		30-34	32	0.0001			0.0004	0.0015	0.001444	0	0.00394	0.004079
11	0	0	0.122493							0	0.00052	0.0748	6.91338e-06	0	0.0384804	9.32128e-05	0.00221005	0.328112	0	0	0.0918387	3.28816e-06	0	0.0721979	0	0	0.0748		35-39	37	0.0003			0.0005	0.0037	0.003121	0	0.005024	0.013334
12	0	0	0.122493							0	0.0005	0.0748	8.43095e-06	0	0.0384804	9.4437e-05	0.00214689	0.328105	0	0	0.0918387	5.48027e-06	0	0.0721979	0	0	0.0748		40-44	42	0.0008			0.0007	0.0071	0.007877	0	0.006585	0.030109
13	0	0	0.122493							0	0.00044	0.0748	1.02858e-05	0	0.0384804	9.72351e-05	0.00226939	0.328099	0	0.0239675	0.0918387	7.67238e-06	2.63221e-05	0.0721979	0	0	0.0748		45-49	47	0.0015			0.001	0.0123	0.022987	0.0001	0.008755	0.055529
14	0	0	0.122493							0	0.00038	0.0748	1.21406e-05	0	0.0384804	0.000100033	0.00239189	0.328094	0	0.0479351	0.0918387	9.86449e-06	7.80262e-05	0.0721979	0	0	0.0748		50-54	52	0.003			0.0016	0.0201	0.050073	0.0001	0.012241	0.087978
15	0	0	0.122493							0	0.00032	0.0748	1.39954e-05	0	0.0384804	0.000102831	0.00251439	0.328088	0	0.0719026	0.0918387	1.20566e-05	0.000156052	0.0721979	0	0	0.0748		55-59	57	0.006			0.0025	0.0314	0.090403	0.0001	0.017046	0.121682
16	0	0	0.122493							0	0.00026	0.0748	1.58502e-05	0	0.0384804	0.00010563	0.00263689	0.328082	0	0.0958702	0.0918387	1.53448e-05	0.00025946	0.0721979	0	0	0.0748		60-64	62	0.0112			0.0037	0.0494	0.148043	0.0003	0.023116	0.155994
17	0	0	0.122493							0	0.0002	0.0748	1.7705e-05	0	0.0384804	0.000108428	0.00275939	0.328076	0	0.119838	0.0918387	1.86329e-05	0.000389191	0.0721979	0	0	0.0748		65-69	67	0.0192			0.0052	0.0747	0.218875	0.0006	0.031697	0.18888
18	0	0	0.122493							0	0.0002	0.0748	1.73677e-05	0	0.0384804	0.000111925	0.00288025	0.328078	0	0.119838	0.0918387	2.30171e-05	0.000545243	0.0721979	0	0	0.0748		70-74	72	0.0308			0.0074	0.1087	0.301594	0.0011	0.044211	0.222483
19	0	0	0.122493							0	0.0002	0.0748	1.70305e-05	0	0.0384804	0.000115423	0.00300112	0.328079	0	0.119838	0.0918387	2.74014e-05	0.000680614	0.0721979	0	0	0.0748		75-79	77	0.0446			0.0099	0.1485	0.380974	0.0022	0.058089	0.258976
20	0	0	0.122493							0	0.0002	0.0748	1.66933e-05	0	0.0384804	0.000118921	0.00312198	0.328081	0	0.119838	0.0918387	3.28816e-05	0.000768981	0.0721979	0	0	0.0748		80-84	82	0.0598			0.0125	0.1886	0.449902	0.0048	0.075848	0.307885
21	0	0	0.122493							0	0.0002	0.0748	1.6356e-05	0	0.0384804	0.000122418	0.00324285	0.328083	0	0.119838	0.0918387	3.83619e-05	0.000809404	0.0721979	0	0	0.0748		85-89	87	0.0759			0.0151	0.2261	0.496186	0.0107	0.092207	0.372616
22	0	0	0.122493							0	0.0002	0.0748	1.60188e-05	0	0.0384804	0.000125916	0.00336371	0.328085	0	0.119838	0.0918387	4.38422e-05	0.000804703	0.0721979	5.42101e-20	0	0.0748		90-94	92	0.0904			0.0171	0.2586	0.494824	0.021	0.092653	0.433219
23	0	0	0.122493							0	0.00032	0.0748	2.51242e-05	0	0.0384804	0.000129064	0.00340364	0.328083	0	0.119838	0.0918387	5.04185e-05	0.000752059	0.0721979	2e-05	0	0.0748		95-99	97	0.1041			0.0185	0.2894	0.427598	0.0307	0.082581	0.478062
24	0	0	0.122493							0	0.00044	0.0748	3.42296e-05	0	0.0384804	0.000132212	0.00344356	0.328082	0	0.119838	0.0918387	5.80909e-05	0.000652411	0.0721979	4e-05	0	0.0748		100+	102	0.1137			0.0188	0.3106	0.345767	0.0325	0.078676	0.498808
25	0	0	0.122493							0	0.00056	0.0748	4.33351e-05	0	0.0384804	0.00013536	0.00348349	0.32808	0	0.119838	0.0918387	9.9741e-05	0.000531142	0.0721979	6e-05	0	0.0748
26	0	0	0.122493							0	0.00068	0.0748	5.24405e-05	0	0.0384804	0.000138508	0.00352341	0.328079	0	0.119838	0.0918387	0.000177561	0.000433374	0.0721979	8e-05	0	0.0748
27	0	0	0.122493							0	0.0008	0.0748	6.15459e-05	0	0.0384804	0.000141655	0.00356334	0.328077	0	0.119838	0.0918387	0.000288262	0.000360988	0.0721979	0.0001	0	0.0748				Females
28	0	0	0.122493							0	0.00148	0.0748	9.32463e-05	0	0.0384804	0.000146727	0.00363702	0.328077	0	0.119838	0.0918387	0.000435134	0.000313045	0.0721979	0.00014	0	0.0748				Colorectal cancer	Breast cancer	Endometrial cancer	Kidney cancer	Osteoarthritis	IHD	Hypertensive HD	CVA	T2DM
29	0	0	0.122493							0	0.00216	0.0748	0.000124947	0	0.0384804	0.000151799	0.0037107	0.328078	0	0.119838	0.0918387	0.000614887	0.000289543	0.0721979	0.00018	0	0.0748		Age	Midage
30	0	0	0.122493							0	0.00284	0.0748	0.000156647	0	0.0384804	0.00015687	0.00378438	0.328078	0	0.119838	0.0918387	0.000830809	0.000290483	0.0721979	0.00022	0	0.0748		0
31	0	0	0.122493							0	0.00352	0.0748	0.000188347	0	0.0384804	0.000161942	0.00385806	0.328078	0	0.119838	0.0918387	0.00110373	0.000316805	0.0721979	0.00026	0	0.0748		1-4	2	0	0	0	0	0	0	0	0.000302	3e-06
32	0	0	0.122493							0	0.0042	0.0748	0.000220048	7.66522e-19	0.0384804	0.000167014	0.00393174	0.328078	0	0.119838	0.0918387	0.00139966	0.000345007	0.0721979	0.0003	0	0.0748		5-9	7	0	0	0	0	0	1e-06	0	0.00075	6e-06
33	1.70721e-05	0.0006	0.122493							0	0.0062	0.0748	0.000228647	0.000206088	0.0384804	0.000184677	0.00400923	0.328085	0	0.119838	0.0918387	0.00171752	0.00037415	0.0721979	0.00034	0	0.0748		10-14	12	0	0	0	0	0	2.5e-05	0	0.001249	6e-06
34	3.41441e-05	0.0012	0.122493							0	0.0082	0.0748	0.000237247	0.000412176	0.0384804	0.00020234	0.00408672	0.328091	0	0.119838	0.0918387	0.00205839	0.000404232	0.0721979	0.00038	0	0.0748		15-19	17	0	0	0	0	0	0.000109	0	0.001801	2.8e-05
35	5.12162e-05	0.0018	0.122493							0	0.0102	0.0748	0.000245846	0.000618264	0.0384804	0.000220003	0.00416421	0.328098	0	0.119838	0.0918387	0.00242338	0.000436194	0.0721979	0.00042	0	0.0748		20-24	22	0	0.0001	0	0	0	0.000274	0	0.002471	0.000266
36	6.82882e-05	0.0024	0.122493							0	0.0122	0.0748	0.000254446	0.000824352	0.0384804	0.000237666	0.00424171	0.328105	0	0.119838	0.0918387	0.00281028	0.000469097	0.0721979	0.00046	0	0.0748		25-29	27	0	0.0002	0	0	0.0001	0.000733	0	0.003494	0.001642
37	8.53603e-05	0.003	0.122493							0	0.0142	0.0748	0.000263045	0.00103044	0.0384804	0.00025533	0.0043192	0.328112	0	0.119838	0.0918387	0.00324432	0.000493539	0.0721979	0.0005	0	0.0748		30-34	32	0	0.0008	0	0.0001	0.0005	0.001482	0	0.004949	0.005927
38	8.53603e-05	0.00736	0.122493							1.8308e-05	0.01592	0.0748	0.000498437	0.00278643	0.0384804	0.000273867	0.00444097	0.328125	0	0.119838	0.0918387	0.00370466	0.0005067	0.0721979	0.00058	0	0.0748		35-39	37	0	0.0023	0.0002	0.0001	0.001	0.002892	0	0.006559	0.01407
39	8.53603e-05	0.01172	0.122493							3.66161e-05	0.01764	0.0748	0.000733829	0.00454242	0.0384804	0.000292405	0.00456274	0.328138	0	0.119838	0.0918387	0.00418912	0.00050952	0.0721979	0.00066	0	0.0748		40-44	42	0.0002	0.0055	0.0004	0.0003	0.002	0.005974	0	0.007906	0.024869
40	8.53603e-05	0.01608	0.122493							5.49241e-05	0.01936	0.0748	0.000969221	0.00629841	0.0384804	0.000310942	0.00468451	0.328151	0	0.119838	0.0918387	0.00469879	0.000502	0.0721979	0.00074	0	0.0748		45-49	47	0.0009	0.0111	0.0008	0.0005	0.0054	0.01193	0	0.00964	0.037899
41	8.53603e-05	0.02044	0.122493							7.32322e-05	0.02108	0.0748	0.00120461	0.0080544	0.0384804	0.00032948	0.00480629	0.328164	0	0.119838	0.0918387	0.00523366	0.000483198	0.0721979	0.00082	0	0.0748		50-54	52	0.0023	0.0193	0.0016	0.0009	0.012	0.02204	0	0.012774	0.053411
42	8.53603e-05	0.0248	0.122493							9.15402e-05	0.0228	0.0748	0.00144001	0.00981039	0.0384804	0.000348018	0.00492806	0.328177	0	0.119838	0.0918387	0.00579265	0.000454996	0.0721979	0.0009	0	0.0748		55-59	57	0.0044	0.0299	0.003	0.0015	0.0237	0.037935	0.0001	0.016606	0.071947
43	0.000119504	0.03006	0.122493							9.15402e-05	0.02366	0.0748	0.00182968	0.0108649	0.0384804	0.000384568	0.00520082	0.328171	0	0.119838	0.0918387	0.00638013	0.000421153	0.0721979	0.00098	0	0.0748		60-64	62	0.0079	0.0429	0.005	0.0022	0.0456	0.068152	0.0002	0.02056	0.095927
44	0.000153648	0.03532	0.122493							9.15402e-05	0.02452	0.0748	0.00221936	0.0119193	0.0384804	0.000421119	0.00547358	0.328166	0	0.119838	0.0918387	0.00696871	0.000392011	0.0721979	0.00106	0	0.0748		65-69	67	0.0131	0.0562	0.0072	0.0031	0.0788	0.113432	0.0004	0.026105	0.123567
45	0.000187793	0.04058	0.122493							9.15402e-05	0.02538	0.0748	0.00260904	0.0129738	0.0384804	0.00045767	0.00574635	0.32816	0	0.119838	0.0918387	0.00755839	0.000368509	0.0721979	0.00114	0	0.0748		70-74	72	0.0205	0.0693	0.0095	0.0042	0.125	0.169765	0.0008	0.034924	0.155079
46	0.000221937	0.04584	0.122493							9.15402e-05	0.02624	0.0748	0.00299872	0.0140283	0.0384804	0.00049422	0.00601911	0.328155	0	0.119838	0.0918387	0.00815136	0.000350648	0.0721979	0.00122	0	0.0748		75-79	77	0.0298	0.0808	0.0118	0.0055	0.1805	0.23396	0.0019	0.046417	0.191257
47	0.000256081	0.0511	0.122493							9.15402e-05	0.0271	0.0748	0.0033884	0.0150828	0.0384804	0.000530771	0.00629187	0.328149	0	0.119838	0.0918387	0.00874651	0.000338427	0.0721979	0.0013	0	0.0748		80-84	82	0.0404	0.0905	0.0139	0.0066	0.2381	0.300709	0.0047	0.065134	0.238294
48	0.000307297	0.0532	0.122493							0.000109848	0.02778	0.0748	0.00377993	0.0145856	0.0384804	0.000594428	0.0066443	0.328162	0	0.119838	0.0918387	0.00934277	0.000330906	0.0728571	0.00142	0	0.0748		85-89	87	0.0515	0.0988	0.016	0.0076	0.2937	0.354787	0.0117	0.08349	0.299788
49	0.000358513	0.0553	0.122493							0.000128156	0.02846	0.0748	0.00417146	0.0140884	0.0384804	0.000658086	0.00699674	0.328174	0	0.119838	0.0918387	0.00989299	0.000344067	0.0735163	0.00154	0	0.0748		90-94	92	0.0614	0.1041	0.0177	0.0082	0.3416	0.359938	0.0251	0.08067	0.357519
50	0.000409729	0.0574	0.122493							0.000146464	0.02914	0.0748	0.004563	0.0135912	0.0384804	0.000721743	0.00734917	0.328186	0	0.119838	0.0918387	0.0103961	0.000373209	0.0741755	0.00166	0	0.0748		95-99	97	0.0706	0.1062	0.0192	0.0087	0.3854	0.297219	0.0446	0.058712	0.397798
51	0.000460945	0.0595	0.122493							0.000164772	0.02982	0.0748	0.00495453	0.013094	0.0384804	0.000785401	0.0077016	0.328199	0	0.119838	0.0918387	0.0108509	0.000416453	0.0748348	0.00178	0	0.0748		100+	102	0.077	0.1061	0.0201	0.009	0.4155	0.224881	0.0599	0.044833	0.414231
52	0.000512162	0.0616	0.122493							0.00018308	0.0305	0.0748	0.00534606	0.0125968	0.0384804	0.000849058	0.00805403	0.328211	0	0.119838	0.0918387	0.0112576	0.000475678	0.075494	0.0019	0	0.0748
53	0.000614594	0.06118	0.122493							0.000201389	0.03138	0.0748	0.00584366	0.0122935	0.0384804	0.00090677	0.00841354	0.328202	0	0.119838	0.0918387	0.0116171	0.000550883	0.0759071	0.0021	0	0.0748
54	0.000717026	0.06076	0.122493							0.000219697	0.03226	0.0748	0.00634125	0.0119902	0.0384804	0.000964481	0.00877305	0.328193	0	0.119838	0.0918387	0.0119273	0.000641131	0.0763202	0.0023	0	0.0748
55	0.000819459	0.06034	0.122493							0.000238005	0.03314	0.0748	0.00683885	0.0116869	0.0384804	0.00102219	0.00913256	0.328184	0	0.119838	0.0918387	0.012187	0.000746419	0.0767333	0.0025	0	0.0748
56	0.000921891	0.05992	0.122493							0.000256313	0.03402	0.0748	0.00733644	0.0113836	0.0384804	0.0010799	0.00949207	0.328176	0	0.119838	0.0918387	0.0124446	0.000851707	0.0771464	0.0027	0	0.0748
57	0.00102432	0.0595	0.122493							0.000274621	0.0349	0.0748	0.00783403	0.0110803	0.0384804	0.00113762	0.00985158	0.328167	0	0.119838	0.0918387	0.0126978	0.000956995	0.0775595	0.0029	0	0.0748
58	0.00114383	0.05828	0.122493							0.000292929	0.03596	0.0748	0.00839908	0.0111673	0.0384804	0.00121247	0.0105719	0.328174	1.78737e-05	0.119838	0.0918387	0.0129477	0.00106322	0.0783432	0.00324	0	0.0748
59	0.00126333	0.05706	0.122493							0.000311237	0.03702	0.0748	0.00896412	0.0112542	0.0384804	0.00128732	0.0112922	0.328181	3.57473e-05	0.119838	0.0918387	0.0131954	0.00116851	0.0791269	0.00358	0	0.0748
60	0.00138284	0.05584	0.122493							0.000329545	0.03808	0.0748	0.00952916	0.0113412	0.0384804	0.00136217	0.0120124	0.328188	5.3621e-05	0.119838	0.0918387	0.0134387	0.00127474	0.0799106	0.00392	0	0.0748
61	0.00150234	0.05462	0.122493							0.000347853	0.03914	0.0748	0.0100942	0.0114282	0.0384804	0.00143702	0.0127327	0.328195	7.14947e-05	0.119838	0.0918387	0.0136777	0.00139319	0.0806943	0.00426	0	0.0748
62	0.00162184	0.0534	0.122493							0.000366161	0.0402	0.0748	0.0106592	0.0115151	0.0384804	0.00151187	0.013453	0.328202	8.93683e-05	0.119838	0.0918387	0.0139144	0.0015248	0.081478	0.0046	0	0.0748
63	0.00179257	0.05252	0.122493							0.000402777	0.04058	0.0719113	0.0112951	0.0118007	0.0384804	0.0017184	0.0145876	0.336337	0.000107242	0.119838	0.0918387	0.014149	0.00166863	0.0820029	0.00494	0	0.0719113
64	0.00196329	0.05164	0.122493							0.000439393	0.04096	0.0690226	0.011931	0.0120864	0.0384804	0.00192494	0.0157222	0.344472	0.000125116	0.119838	0.0918387	0.0143824	0.00182656	0.0825279	0.00528	0	0.0690226
65	0.00213401	0.05076	0.122493							0.000476009	0.04134	0.0661339	0.0125668	0.012372	0.0384804	0.00213148	0.0168568	0.352606	0.000142989	0.119838	0.0918387	0.0146126	0.00199672	0.0830529	0.00562	0	0.0661339
66	0.00230473	0.04988	0.122493							0.000512625	0.04172	0.0632452	0.0132027	0.0126576	0.0384804	0.00233801	0.0179914	0.360741	0.000160863	0.119838	0.0918387	0.0148417	0.00217909	0.0835778	0.00596	0	0.0632452
67	0.00247545	0.049	0.122493							0.000549241	0.0421	0.0603564	0.0138386	0.0129432	0.0384804	0.00254455	0.0191261	0.368876	0.000178737	0.119838	0.0918387	0.0150927	0.00238309	0.0841028	0.0063	0	0.0603564
68	0.00264617	0.04824	0.122493							0.000585858	0.04182	0.0596234	0.0144095	0.0135605	0.0384804	0.0027649	0.0211492	0.368885	0.00019661	0.119838	0.0918387	0.0153656	0.0025946	0.084217	0.00674	0	0.0596234
69	0.00281689	0.04748	0.122493							0.000622474	0.04154	0.0588903	0.0149804	0.0141777	0.0384804	0.00298526	0.0231723	0.368894	0.000214484	0.119838	0.0918387	0.0156626	0.00281364	0.0843312	0.00718	0	0.0588903
70	0.00298761	0.04672	0.122493							0.00065909	0.04126	0.0581572	0.0155514	0.0147949	0.0384804	0.00320561	0.0251954	0.368903	0.000232358	0.119838	0.0918387	0.0159827	0.0030402	0.0844454	0.00762	0	0.0581572
71	0.00315833	0.04596	0.122493							0.000695706	0.04098	0.0574241	0.0161223	0.0154121	0.0384804	0.00342596	0.0272186	0.368913	0.000250231	0.119838	0.0918387	0.0163268	0.00327428	0.0845596	0.00806	0	0.0574241
72	0.00332905	0.0452	0.122493							0.000732322	0.0407	0.0566911	0.0166933	0.0160293	0.0384804	0.00364632	0.0292417	0.368922	0.000268105	0.119838	0.0918387	0.0166929	0.00351682	0.0846738	0.0085	0	0.0566911
73	0.0034827	0.0445	0.122493							0.00075063	0.04024	0.0562555	0.0171359	0.0171451	0.0391975	0.00404383	0.0328161	0.34944	0.000321726	0.119838	0.0918387	0.0172497	0.00374902	0.0847749	0.00878	0	0.0562555
74	0.00363635	0.0438	0.122493							0.000768938	0.03978	0.05582	0.0175785	0.0182609	0.0399146	0.00444134	0.0363905	0.329957	0.000375347	0.119838	0.0918387	0.0179731	0.00396523	0.084876	0.00906	0	0.05582
75	0.00379	0.0431	0.122493							0.000787246	0.03932	0.0553845	0.0180211	0.0193767	0.0406317	0.00483885	0.0399649	0.310475	0.000428968	0.119838	0.0918387	0.0188631	0.00416359	0.0849771	0.00934	0	0.0553845
76	0.00394364	0.0424	0.122493							0.000805554	0.03886	0.0549489	0.0184638	0.0204925	0.0413488	0.00523636	0.0435393	0.290993	0.000482589	0.119838	0.0918387	0.0199186	0.00434502	0.0850782	0.00962	0	0.0549489
77	0.00409729	0.0417	0.122493							0.000823862	0.0384	0.0545134	0.0189064	0.0216083	0.0420659	0.00563386	0.0471137	0.271511	0.00053621	0.119838	0.0918387	0.0211407	0.0045086	0.0851793	0.0099	0	0.0545134
78	0.00419972	0.0412	0.122493							0.00084217	0.03802	0.053808	0.0193198	0.0236975	0.0434534	0.00634442	0.0527074	0.271537	0.000679199	0.119838	0.0918387	0.0225294	0.00465619	0.0852004	0.00988	0	0.053808
79	0.00430216	0.0407	0.122493							0.000860478	0.03764	0.0531027	0.0197333	0.0257866	0.044841	0.00705497	0.0583012	0.271563	0.000822189	0.119838	0.0918387	0.0241899	0.0048254	0.0852215	0.00986	0	0.0531027
80	0.00440459	0.0402	0.122493							0.000878786	0.03726	0.0523973	0.0201468	0.0278758	0.0462285	0.00776552	0.0638949	0.271589	0.000965178	0.119838	0.0918387	0.0259557	0.00503598	0.0852425	0.00984	0	0.0523973
81	0.00450702	0.0397	0.122493							0.000897094	0.03688	0.0516919	0.0205602	0.029965	0.0476161	0.00847607	0.0694886	0.271614	0.00110817	0.119838	0.0918387	0.0278255	0.00528604	0.0852636	0.00982	0	0.0516919
82	0.00460945	0.0392	0.122493							0.000915402	0.0365	0.0509866	0.0209737	0.0320541	0.0490037	0.00918662	0.0750823	0.27164	0.00125116	0.119838	0.0918387	0.0298006	0.00557558	0.0852847	0.0098	-4.33681e-19	0.0509866
83	0.00469481	0.03902	0.122493							0.000933711	0.03658	0.0502063	0.0213244	0.0365472	0.0512435	0.00995873	0.0849283	0.271695	0.00155501	0.119838	0.0918387	0.0318809	0.00590649	0.0853366	0.0097	4e-05	0.0502063
84	0.00478017	0.03884	0.122493							0.000952019	0.03666	0.0494261	0.0216751	0.0410403	0.0534833	0.0107308	0.0947742	0.27175	0.00185886	0.119838	0.0918387	0.0340665	0.00627687	0.0853885	0.0096	8e-05	0.0494261
85	0.00486553	0.03866	0.122493							0.000970327	0.03674	0.0486458	0.0220258	0.0455334	0.0557231	0.0115029	0.10462	0.271805	0.00216271	0.119838	0.0918387	0.0360087	0.00666043	0.0854404	0.0095	0.00012	0.0486458
86	0.0049509	0.03848	0.122493							0.000988635	0.03682	0.0478656	0.0223766	0.0500265	0.0579629	0.0122751	0.114466	0.271861	0.00246657	0.119838	0.0918387	0.0376023	0.00701859	0.0854923	0.0094	0.00016	0.0478656
87	0.00503626	0.0383	0.122493							0.00100694	0.0369	0.0470853	0.0227273	0.0545196	0.0602027	0.0130472	0.124312	0.271916	0.00277042	0.119838	0.0918387	0.0388486	0.0073495	0.0855442	0.0093	0.0002	0.0470853
88	0.00508747	0.03864	0.122493							0.00100694	0.0378	0.0466955	0.0229463	0.0624993	0.0634809	0.0138257	0.141201	0.271988	0.00314577	0.119838	0.0918387	0.0397462	0.00765502	0.0853618	0.00922	0.00026	0.0466955
89	0.00513869	0.03898	0.122493							0.00100694	0.0387	0.0463057	0.0231654	0.0704789	0.066759	0.0146043	0.158089	0.27206	0.00352111	0.119838	0.0918387	0.0402964	0.00793329	0.0851795	0.00914	0.00032	0.0463057
90	0.0051899	0.03932	0.122493							0.00100694	0.0396	0.0459159	0.0233844	0.0784586	0.0700372	0.0153829	0.174977	0.272133	0.00389646	0.119838	0.0918387	0.0404981	0.00818523	0.0849971	0.00906	0.00038	0.0459159
91	0.00524112	0.03966	0.122493							0.00100694	0.0405	0.045526	0.0236034	0.0864382	0.0733153	0.0161615	0.191866	0.272205	0.00427181	0.119838	0.0918387	0.040189	0.00839486	0.0848148	0.00898	0.00044	0.045526
92	0.00529234	0.04	0.122493							0.00100694	0.0414	0.0451362	0.0238225	0.0944178	0.0765935	0.0169401	0.208754	0.272278	0.00464715	0.119838	0.0918387	0.0397155	0.00858758	0.0846325	0.0089	0.0005	0.0451362
93	0.00532648	0.03998	0.122493							0.00100694	0.0434	0.0451012	0.0239842	0.104345	0.0765935	0.0177019	0.223053	0.272311	0.00464715	0.119838	0.0918387	0.0390798	0.00876337	0.0842346	0.00888	0.00062	0.0451012
94	0.00536062	0.03996	0.122493							0.00100694	0.0454	0.0450662	0.0241459	0.114273	0.0765935	0.0184637	0.237352	0.272345	0.00464715	0.119838	0.0918387	0.0382797	0.00892224	0.0838366	0.00886	0.00074	0.0450662
95	0.00539477	0.03994	0.122493							0.00100694	0.0474	0.0450311	0.0243076	0.1242	0.0765935	0.0192254	0.25165	0.272378	0.00464715	0.119838	0.0918387	0.0373163	0.00906513	0.0834387	0.00884	0.00086	0.0450311
Females
0	0	0	0.113144	0	0	0.123629	0	0	0.031734	0	0	0.0827339	0	0	0.0417894	8.74416e-05	5.44437e-06	0.20177	0	0	0.0722925	1.09605e-06	0	0.0725497	0	0	0.0827339
1	0	0	0.113144	0	0	0.123629	0	0	0.031734	0	0	0.0827339	0	0	0.0417894	8.74416e-05	0.000255885	0.201674	0	0	0.0722925	1.09605e-06	0	0.0725497	0	0	0.0827339
2	0	0	0.113144	0	0	0.123629	0	0	0.031734	0	0	0.0827339	-4.46331e-23	0	0.0417894	8.74416e-05	0.000506326	0.201578	0	0	0.0722925	1.09605e-06	0	0.0725497	0	0	0.0827339
3	0	0	0.113144	0	0	0.123629	0	0	0.031734	0	0	0.0827339	1.68619e-07	0	0.0417894	8.76165e-05	0.000879809	0.201525	0	0	0.0722925	1.09605e-06	0	0.0725497	0	0	0.0827339
4	0	0	0.113144	0	0	0.123629	0	0	0.031734	0	0	0.0827339	3.37238e-07	0	0.0417894	8.77914e-05	0.00125329	0.201472	0	0	0.0722925	1.09605e-06	5.64044e-06	0.0725497	0	0	0.0827339
5	0	0	0.113144	0	0	0.123629	0	0	0.031734	0	0	0.0827339	5.05857e-07	0	0.0417894	8.79663e-05	0.00162678	0.201419	0	0	0.0722925	1.09605e-06	1.41011e-05	0.0725497	0	0	0.0827339
6	0	0	0.113144	0	0	0.123629	0	0	0.031734	0	0	0.0827339	6.74476e-07	0	0.0417894	8.81412e-05	0.00200026	0.201366	0	0	0.0722925	1.09605e-06	2.06816e-05	0.0725497	0	0	0.0827339
7	0	0	0.113144	0	0	0.123629	0	0	0.031734	0	0	0.0827339	8.43095e-07	0	0.0417894	8.83161e-05	0.00237374	0.201313	0	0	0.0722925	0	2.25618e-05	0.0725497	0	0	0.0827339
8	0	0	0.113144	0	4e-05	0.123629	0	0	0.031734	0	2e-05	0.0827339	2.36066e-06	0	0.0417894	8.95402e-05	0.00257845	0.201299	0	0	0.0722925	0	1.69213e-05	0.0725497	0	0	0.0827339
9	0	0	0.113144	0	8e-05	0.123629	0	0	0.031734	0	4e-05	0.0827339	3.87823e-06	0	0.0417894	9.07644e-05	0.00278316	0.201284	0	0	0.0722925	0	0	0.0725497	0	0	0.0827339
10	0	0	0.113144	0	0.00012	0.123629	0	0	0.031734	0	6e-05	0.0827339	5.3958e-06	0	0.0417894	9.19886e-05	0.00298787	0.20127	0	0	0.0722925	0	0	0.0725497	0	0	0.0827339
11	0	0	0.113144	0	0.00016	0.123629	0	0	0.031734	0	8e-05	0.0827339	6.91338e-06	0	0.0417894	9.32128e-05	0.00319258	0.201256	0	0	0.0722925	0	0	0.0725497	0	0	0.0827339
12	0	0	0.113144	0	0.0002	0.123629	0	0	0.031734	0	0.0001	0.0827339	8.43095e-06	0	0.0417894	9.4437e-05	0.00339728	0.201242	0	0	0.0722925	0	0	0.0725497	0	0	0.0827339
13	0	0	0.113144	0	0.00042	0.123629	0	0	0.031734	0	0.00026	0.0827339	1.01171e-05	0	0.0417894	9.70602e-05	0.00323795	0.201232	0	0	0.0722925	1.09605e-06	0.000108109	0.0725497	0	0	0.0827339
14	0	0	0.113144	0	0.00064	0.123629	0	0	0.031734	0	0.00042	0.0827339	1.18033e-05	0	0.0417894	9.96835e-05	0.00307861	0.201223	0	0	0.0722925	2.19211e-06	0.000321505	0.0725497	0	0	0.0827339
15	0	0	0.113144	0	0.00086	0.123629	0	0	0.031734	0	0.00058	0.0827339	1.34895e-05	0	0.0417894	0.000102307	0.00291927	0.201214	0	0	0.0722925	3.28816e-06	0.000668393	0.0725497	0	0	0.0827339
16	0	0	0.113144	0	0.00108	0.123629	0	0	0.031734	0	0.00074	0.0827339	1.51757e-05	0	0.0417894	0.00010493	0.00275993	0.201204	0	0	0.0722925	6.57633e-06	0.00116099	0.0725497	0	0	0.0827339
17	0	0	0.113144	0	0.0013	0.123629	0	0	0.031734	0	0.0009	0.0827339	1.68619e-05	0	0.0417894	0.000107553	0.00260059	0.201195	0	0	0.0722925	1.09605e-05	0.00173914	0.0725497	0	0	0.0827339
18	0	0	0.113144	0	0.00148	0.123629	0	0	0.031734	0	0.00178	0.0827339	2.15832e-05	0	0.0417894	0.000114898	0.00240369	0.201225	0	0	0.0722925	1.86329e-05	0.0023248	0.0725497	0	0	0.0827339
19	0	0	0.113144	0	0.00166	0.123629	0	0	0.031734	0	0.00266	0.0827339	2.63045e-05	0	0.0417894	0.000122243	0.00220678	0.201256	0	0	0.0722925	3.17856e-05	0.0028409	0.0725497	0	0	0.0827339
20	0	0	0.113144	0	0.00184	0.123629	0	0	0.031734	0	0.00354	0.0827339	3.10259e-05	0	0.0417894	0.000129589	0.00200988	0.201287	0	0	0.0722925	5.04185e-05	0.00320941	0.0725497	0	0	0.0827339
21	0	0	0.113144	0	0.00202	0.123629	0	0	0.031734	0	0.00442	0.0827339	3.57472e-05	0	0.0417894	0.000136934	0.00181297	0.201317	0	0	0.0722925	7.78199e-05	0.00335136	0.0725497	0	0	0.0827339
22	0	0	0.113144	5.42101e-20	0.0022	0.123629	0	0	0.031734	0	0.0053	0.0827339	4.04685e-05	0	0.0417894	0.000144279	0.00161607	0.201348	0	0	0.0722925	0.000115086	0.00321787	0.0725497	0	0	0.0827339
23	0	0	0.113144	2e-05	0.00406	0.123629	0	0	0.031734	0	0.00666	0.0827339	5.10915e-05	0	0.0417894	0.000160018	0.0016119	0.201343	0	0.0239675	0.0722925	0.000164408	0.00285877	0.0725497	0	0	0.0827339
24	0	0	0.113144	4e-05	0.00592	0.123629	0	0	0.031734	0	0.00802	0.0827339	6.17145e-05	0	0.0417894	0.000175758	0.00160772	0.201338	0	0.0479351	0.0722925	0.000230171	0.00235395	0.0725497	0	0	0.0827339
25	0	0	0.113144	6e-05	0.00778	0.123629	0	0	0.031734	0	0.00938	0.0827339	7.23375e-05	0	0.0417894	0.000191497	0.00160355	0.201333	0	0.0719026	0.0722925	0.000314568	0.00178238	0.0725497	0	0	0.0827339
26	0	0	0.113144	8e-05	0.00964	0.123629	0	0	0.031734	0	0.01074	0.0827339	8.29605e-05	0	0.0417894	0.000207237	0.00159937	0.201328	0	0.0958702	0.0722925	0.000421981	0.0012221	0.0725497	0	0	0.0827339
27	0	0	0.113144	0.0001	0.0115	0.123629	0	0	0.031734	0	0.0121	0.0827339	9.35835e-05	0	0.0417894	0.000222976	0.0015952	0.201323	0	0.119838	0.0722925	0.0005557	0.000752059	0.0725497	0	0	0.0827339
28	0	0	0.113144	0.00012	0.0163	0.123629	0	2e-05	0.031734	0	0.01246	0.0827339	0.000101171	0	0.0417894	0.000237841	0.0016422	0.201316	0	0.119838	0.0722925	0.000717916	0.000432434	0.0725497	2e-05	0	0.0827339
29	0	0	0.113144	0.00014	0.0211	0.123629	0	4e-05	0.031734	0	0.01282	0.0827339	0.000108759	0	0.0417894	0.000252706	0.00168921	0.201308	0	0.119838	0.0722925	0.000902053	0.00024912	0.0725497	4e-05	0	0.0827339
30	0	0	0.113144	0.00016	0.0259	0.123629	0	6e-05	0.031734	0	0.01318	0.0827339	0.000116347	0	0.0417894	0.000267571	0.00173621	0.201301	0	0.119838	0.0722925	0.00110263	0.000171093	0.0725497	6e-05	0	0.0827339
31	0	0	0.113144	0.00018	0.0307	0.123629	0	8e-05	0.031734	0	0.01354	0.0827339	0.000123935	0	0.0417894	0.000282436	0.00178321	0.201293	0	0.119838	0.0722925	0.00131088	0.000163573	0.0725497	8e-05	0	0.0827339
32	0	0	0.113144	0.0002	0.0355	0.123629	0	0.0001	0.031734	0	0.0139	0.0827339	0.000131523	0	0.0417894	0.000297302	0.00183021	0.201286	0	0.119838	0.0722925	0.00152242	0.000196475	0.0725497	0.0001	0	0.0827339
33	0	0.00152	0.113144	0.00026	0.03614	0.123629	0	0.00042	0.031734	0	0.0144	0.0827339	0.000165078	0	0.0417894	0.000293454	0.00208592	0.201272	0	0.119838	0.0722925	0.00172957	0.000236899	0.0725497	0.0001	0	0.0827339
34	0	0.00304	0.113144	0.00032	0.03678	0.123629	0	0.00074	0.031734	0	0.0149	0.0827339	0.000198633	0	0.0417894	0.000289607	0.00234162	0.201259	0	0.119838	0.0722925	0.00192577	0.00025758	0.0725497	0.0001	0	0.0827339
35	0	0.00456	0.113144	0.00038	0.03742	0.123629	0	0.00106	0.031734	0	0.0154	0.0827339	0.000232188	0	0.0417894	0.000285759	0.00259733	0.201245	0	0.119838	0.0722925	0.0021121	0.000260401	0.0725497	0.0001	0	0.0827339
36	0	0.00608	0.113144	0.00044	0.03806	0.123629	0	0.00138	0.031734	0	0.0159	0.0827339	0.000265743	0	0.0417894	0.000281912	0.00285303	0.201232	0	0.119838	0.0722925	0.00229075	0.000251	0.0725497	0.0001	0	0.0827339
37	0	0.0076	0.113144	0.0005	0.0387	0.123629	0	0.0017	0.031734	0	0.0164	0.0827339	0.000299299	0	0.0417894	0.000278064	0.00310873	0.201218	0	0.119838	0.0722925	0.00246064	0.000235019	0.0725497	0.0001	0	0.0827339
38	1.70721e-05	0.01368	0.113144	0.0006	0.03708	0.123629	1.53488e-05	0.00324	0.031734	0	0.01634	0.0827339	0.000366578	0	0.0417894	0.000277365	0.00341961	0.201216	0	0.119838	0.0722925	0.00262615	0.000219037	0.0725497	0.00016	0	0.0827339
39	3.41441e-05	0.01976	0.113144	0.0007	0.03546	0.123629	3.06975e-05	0.00478	0.031734	0	0.01628	0.0827339	0.000433856	0	0.0417894	0.000276665	0.00373048	0.201213	0	0.119838	0.0722925	0.00278727	0.000210577	0.0725497	0.00022	0	0.0827339
40	5.12162e-05	0.02584	0.113144	0.0008	0.03384	0.123629	4.60463e-05	0.00632	0.031734	0	0.01622	0.0827339	0.000501135	0	0.0417894	0.000275966	0.00404135	0.201211	0	0.119838	0.0722925	0.0029451	0.000212457	0.0725497	0.00028	0	0.0827339
41	6.82882e-05	0.03192	0.113144	0.0009	0.03222	0.123629	6.1395e-05	0.00786	0.031734	0	0.01616	0.0827339	0.000568414	0	0.0417894	0.000275266	0.00435223	0.201208	0	0.119838	0.0722925	0.00310183	0.000225618	0.0725497	0.00034	0	0.0827339
42	8.53603e-05	0.038	0.113144	0.001	0.0306	0.123629	7.67438e-05	0.0094	0.031734	0	0.0161	0.0827339	0.000635693	-1.19769e-20	0.0417894	0.000274567	0.0046631	0.201206	0	0.119838	0.0722925	0.00325747	0.000247239	0.0725497	0.0004	0	0.0827339
43	0.000119504	0.042	0.113144	0.00112	0.02926	0.123629	7.67438e-05	0.01066	0.031734	1.8308e-05	0.01574	0.0827339	0.00073501	2.29772e-06	0.0417894	0.000313041	0.00484821	0.201214	0	0.119838	0.0722925	0.00341311	0.000274502	0.0725497	0.00052	0	0.0827339
44	0.000153648	0.046	0.113144	0.00124	0.02792	0.123629	7.67438e-05	0.01192	0.031734	3.66161e-05	0.01538	0.0827339	0.000834326	4.59544e-06	0.0417894	0.000351515	0.00503332	0.201223	0	0.119838	0.0722925	0.00356985	0.000304584	0.0725497	0.00064	0	0.0827339
45	0.000187793	0.05	0.113144	0.00136	0.02658	0.123629	7.67438e-05	0.01318	0.031734	5.49241e-05	0.01502	0.0827339	0.000933643	6.89317e-06	0.0417894	0.00038999	0.00521842	0.201231	0	0.119838	0.0722925	0.00372878	0.000335606	0.0725497	0.00076	0	0.0827339
46	0.000221937	0.054	0.113144	0.00148	0.02524	0.123629	7.67438e-05	0.01444	0.031734	7.32322e-05	0.01466	0.0827339	0.00103296	9.19089e-06	0.0417894	0.000428464	0.00540353	0.20124	0	0.119838	0.0722925	0.00389099	0.000365689	0.0725497	0.00088	0	0.0827339
47	0.000256081	0.058	0.113144	0.0016	0.0239	0.123629	7.67438e-05	0.0157	0.031734	9.15402e-05	0.0143	0.0827339	0.00113228	1.14886e-05	0.0417894	0.000466938	0.00558864	0.201248	0	0.119838	0.0722925	0.00405759	0.000393891	0.0725497	0.001	0	0.0827339
48	0.000290225	0.05724	0.113144	0.00174	0.02308	0.123629	9.20925e-05	0.01558	0.031734	9.15402e-05	0.0145	0.0827339	0.00126785	0.000117361	0.0417894	0.000520628	0.0056008	0.201267	0	0.119838	0.0722925	0.00423187	0.000421153	0.0730195	0.00116	0	0.0827339
49	0.000324369	0.05648	0.113144	0.00188	0.02226	0.123629	0.000107441	0.01546	0.031734	9.15402e-05	0.0147	0.0827339	0.00140342	0.000223233	0.0417894	0.000574317	0.00561296	0.201287	0	0.119838	0.0722925	0.0044171	0.000444655	0.0734892	0.00132	0	0.0827339
50	0.000358513	0.05572	0.113144	0.00202	0.02144	0.123629	0.00012279	0.01534	0.031734	9.15402e-05	0.0149	0.0827339	0.00153898	0.000329105	0.0417894	0.000628006	0.00562512	0.201306	0	0.119838	0.0722925	0.00461549	0.000466277	0.0739589	0.00148	0	0.0827339
51	0.000392657	0.05496	0.113144	0.00216	0.02062	0.123629	0.000138139	0.01522	0.031734	9.15402e-05	0.0151	0.0827339	0.00167455	0.000434977	0.0417894	0.000681695	0.00563728	0.201325	0	0.119838	0.0722925	0.00482812	0.000485078	0.0744286	0.00164	0	0.0827339
52	0.000426801	0.0542	0.113144	0.0023	0.0198	0.123629	0.000153488	0.0151	0.031734	9.15402e-05	0.0153	0.0827339	0.00181012	0.000540848	0.0417894	0.000735384	0.00564944	0.201344	0	0.119838	0.0722925	0.00505829	0.00050106	0.0748983	0.0018	0	0.0827339
53	0.000478017	0.05304	0.113144	0.00242	0.01938	0.123629	0.000184185	0.01472	0.031734	0.000109848	0.01604	0.0827339	0.00207789	0.000747113	0.0417894	0.0007485	0.00581113	0.201334	0	0.119838	0.0722925	0.0053071	0.000517041	0.0751864	0.0021	0	0.0827339
54	0.000529234	0.05188	0.113144	0.00254	0.01896	0.123629	0.000214883	0.01434	0.031734	0.000128156	0.01678	0.0827339	0.00234566	0.000953378	0.0417894	0.000761617	0.00597283	0.201323	0	0.119838	0.0722925	0.00557234	0.000535842	0.0754745	0.0024	0	0.0827339
55	0.00058045	0.05072	0.113144	0.00266	0.01854	0.123629	0.00024558	0.01396	0.031734	0.000146464	0.01752	0.0827339	0.00261342	0.00115964	0.0417894	0.000774733	0.00613453	0.201312	0	0.119838	0.0722925	0.00585732	0.000561224	0.0757625	0.0027	0	0.0827339
56	0.000631666	0.04956	0.113144	0.00278	0.01812	0.123629	0.000276278	0.01358	0.031734	0.000164772	0.01826	0.0827339	0.00288119	0.00136591	0.0417894	0.000787849	0.00629623	0.201302	0	0.119838	0.0722925	0.00615983	0.000596007	0.0760506	0.003	0	0.0827339
57	0.000682882	0.0484	0.113144	0.0029	0.0177	0.123629	0.000306975	0.0132	0.031734	0.00018308	0.019	0.0827339	0.00314896	0.00157217	0.0417894	0.000800965	0.00645792	0.201291	0	0.119838	0.0722925	0.00648097	0.000643011	0.0763387	0.0033	0	0.0827339
58	0.00075117	0.0479	0.113144	0.00298	0.01736	0.123629	0.000322324	0.01298	0.031734	0.00018308	0.0201	0.0827339	0.00372867	0.00176854	0.0417894	0.000833669	0.00741014	0.201285	1.78737e-05	0.119838	0.0722925	0.00682075	0.000705056	0.0766977	0.0038	0	0.0827339
59	0.000819459	0.0474	0.113144	0.00306	0.01702	0.123629	0.000337673	0.01276	0.031734	0.00018308	0.0212	0.0827339	0.00430838	0.00196491	0.0417894	0.000866372	0.00836236	0.201278	3.57473e-05	0.119838	0.0722925	0.00717258	0.000781202	0.0770567	0.0043	0	0.0827339
60	0.000887747	0.0469	0.113144	0.00314	0.01668	0.123629	0.000353021	0.01254	0.031734	0.00018308	0.0223	0.0827339	0.00488809	0.00216127	0.0417894	0.000899075	0.00931458	0.201271	5.3621e-05	0.119838	0.0722925	0.00753099	0.000871449	0.0774157	0.0048	0	0.0827339
61	0.000956035	0.0464	0.113144	0.00322	0.01634	0.123629	0.00036837	0.01232	0.031734	0.00018308	0.0234	0.0827339	0.00546781	0.00235764	0.0417894	0.000931778	0.0102668	0.201264	7.14947e-05	0.119838	0.0722925	0.0078905	0.000974857	0.0777747	0.0053	0	0.0827339
62	0.00102432	0.0459	0.113144	0.0033	0.016	0.123629	0.000383719	0.0121	0.031734	0.00018308	0.0245	0.0827339	0.00604752	0.00255401	0.0417894	0.000964481	0.011219	0.201257	8.93683e-05	0.119838	0.0722925	0.00824562	0.00108955	0.0781337	0.0058	0	0.0827339
63	0.00112676	0.0454	0.113144	0.00332	0.01558	0.123629	0.000383719	0.01202	0.031734	0.000201389	0.02596	0.0797647	0.00652572	0.00337235	0.0455139	0.0011245	0.012473	0.215473	8.93683e-05	0.119838	0.0722925	0.00858868	0.00121552	0.0785093	0.00634	0	0.0797647
64	0.00122919	0.0449	0.113144	0.00334	0.01516	0.123629	0.000383719	0.01194	0.031734	0.000219697	0.02742	0.0767955	0.00700392	0.00419069	0.0492384	0.00128452	0.0137271	0.22969	8.93683e-05	0.119838	0.0722925	0.0089186	0.00135183	0.0788849	0.00688	0	0.0767955
65	0.00133162	0.0444	0.113144	0.00336	0.01474	0.123629	0.000383719	0.01186	0.031734	0.000238005	0.02888	0.0738263	0.00748213	0.00500903	0.0529629	0.00144454	0.0149811	0.243906	8.93683e-05	0.119838	0.0722925	0.00923645	0.0014966	0.0792605	0.00742	0	0.0738263
66	0.00143405	0.0439	0.113144	0.00338	0.01432	0.123629	0.000383719	0.01178	0.031734	0.000256313	0.03034	0.0708572	0.00796033	0.00582738	0.0566874	0.00160455	0.0162351	0.258123	8.93683e-05	0.119838	0.0722925	0.00955102	0.00164795	0.0796361	0.00796	0	0.0708572
67	0.00153648	0.0434	0.113144	0.0034	0.0139	0.123629	0.000383719	0.0117	0.031734	0.000274621	0.0318	0.067888	0.00843853	0.00664572	0.0604119	0.00176457	0.0174891	0.272339	8.93683e-05	0.119838	0.0722925	0.00986778	0.00180682	0.0800117	0.0085	0	0.067888
68	0.00165599	0.04282	0.113144	0.00338	0.01364	0.123629	0.000399068	0.01172	0.031734	0.000292929	0.03288	0.0666393	0.00900037	0.00763303	0.0613277	0.00194225	0.0194906	0.272354	0.000107242	0.119838	0.0722925	0.0101922	0.0019704	0.08017	0.00918	0	0.0666393
69	0.00177549	0.04224	0.113144	0.00336	0.01338	0.123629	0.000414416	0.01174	0.031734	0.000311237	0.03396	0.0653906	0.00956221	0.00862035	0.0622435	0.00211994	0.0214922	0.272369	0.000125116	0.119838	0.0722925	0.010532	0.00213679	0.0803284	0.00986	0	0.0653906
70	0.001895	0.04166	0.113144	0.00334	0.01312	0.123629	0.000429765	0.01176	0.031734	0.000329545	0.03504	0.064142	0.010124	0.00960766	0.0631594	0.00229762	0.0234937	0.272384	0.000142989	0.119838	0.0722925	0.0108948	0.00230694	0.0804867	0.01054	0	0.064142
71	0.0020145	0.04108	0.113144	0.00332	0.01286	0.123629	0.000445114	0.01178	0.031734	0.000347853	0.03612	0.0628933	0.0106859	0.010595	0.0640752	0.0024753	0.0254952	0.272399	0.000160863	0.119838	0.0722925	0.0112959	0.00247804	0.0806451	0.01122	0	0.0628933
72	0.00213401	0.0405	0.113144	0.0033	0.0126	0.123629	0.000460463	0.0118	0.031734	0.000366161	0.0372	0.0616446	0.0112477	0.0115823	0.064991	0.00265298	0.0274968	0.272414	0.000178737	0.119838	0.0722925	0.0117519	0.00265289	0.0808034	0.0119	-2.1684e-19	0.0616446
73	0.00225351	0.04032	0.113144	0.00328	0.0127	0.123629	0.000460463	0.01192	0.031734	0.000384469	0.03782	0.060893	0.0120104	0.0128193	0.0658434	0.00308826	0.0311273	0.296445	0.000250231	0.119838	0.0722925	0.0122791	0.00282868	0.08071	0.01242	2e-05	0.060893
74	0.00237302	0.04014	0.113144	0.00326	0.0128	0.123629	0.000460463	0.01204	0.031734	0.000402777	0.03844	0.0601415	0.0127731	0.0140564	0.0666958	0.00352355	0.0347577	0.320475	0.000321726	0.119838	0.0722925	0.0128973	0.00300636	0.0806165	0.01294	4e-05	0.0601415
75	0.00249252	0.03996	0.113144	0.00324	0.0129	0.123629	0.000460463	0.01216	0.031734	0.000421085	0.03906	0.0593899	0.0135357	0.0152935	0.0675482	0.00395883	0.0383882	0.344505	0.000393221	0.119838	0.0722925	0.0136207	0.00318591	0.0805231	0.01346	6e-05	0.0593899
76	0.00261202	0.03978	0.113144	0.00322	0.013	0.123629	0.000460463	0.01228	0.031734	0.000439393	0.03968	0.0586384	0.0142984	0.0165305	0.0684006	0.00439412	0.0420187	0.368535	0.000464715	0.119838	0.0722925	0.0144635	0.00336735	0.0804297	0.01398	8e-05	0.0586384
77	0.00273153	0.0396	0.113144	0.0032	0.0131	0.123629	0.000460463	0.0124	0.031734	0.000457701	0.0403	0.0578868	0.015061	0.0177676	0.069253	0.0048294	0.0456492	0.392565	0.00053621	0.119838	0.0722925	0.0154281	0.00355442	0.0803363	0.0145	0.0001	0.0578868
78	0.00283396	0.03992	0.113144	0.00318	0.0135	0.123629	0.000460463	0.01264	0.031734	0.000457701	0.04124	0.0573014	0.0158623	0.0201254	0.070225	0.00563509	0.051658	0.392597	0.000697073	0.119838	0.0722925	0.0165121	0.00374996	0.0801768	0.01466	0.0001	0.0573014
79	0.00293639	0.04024	0.113144	0.00316	0.0139	0.123629	0.000460463	0.01288	0.031734	0.000457701	0.04218	0.0567159	0.0166636	0.0224832	0.0711971	0.00644078	0.0576667	0.392629	0.000857936	0.119838	0.0722925	0.0177111	0.00395771	0.0800174	0.01482	0.0001	0.0567159
80	0.00303883	0.04056	0.113144	0.00314	0.0143	0.123629	0.000460463	0.01312	0.031734	0.000457701	0.04312	0.0561305	0.0174649	0.024841	0.0721692	0.00724646	0.0636755	0.392661	0.0010188	0.119838	0.0722925	0.0190242	0.00418239	0.079858	0.01498	0.0001	0.0561305
81	0.00314126	0.04088	0.113144	0.00312	0.0147	0.123629	0.000460463	0.01336	0.031734	0.000457701	0.04406	0.0555451	0.0182661	0.0271988	0.0731412	0.00805215	0.0696842	0.392693	0.00117966	0.119838	0.0722925	0.0204502	0.00442587	0.0796986	0.01514	0.0001	0.0555451
82	0.00324369	0.0412	0.113144	0.0031	0.0151	0.123629	0.000460463	0.0136	0.031734	0.000457701	0.045	0.0549597	0.0190674	0.0295567	0.0741133	0.00885784	0.075693	0.392725	0.00134053	0.119838	0.0722925	0.0219726	0.00469191	0.0795392	0.0153	0.0001	0.0549597
83	0.00332905	0.0417	0.113144	0.0031	0.01578	0.123629	0.000460463	0.01394	0.031734	0.000457701	0.0463	0.0545595	0.0196638	0.0347364	0.0759754	0.00971896	0.0882807	0.392771	0.00171587	0.119838	0.0722925	0.0235301	0.00497769	0.0793554	0.01526	0.00014	0.0545595
84	0.00341441	0.0422	0.113144	0.0031	0.01646	0.123629	0.000460463	0.01428	0.031734	0.000457701	0.0476	0.0541593	0.0202602	0.0399162	0.0778375	0.0105801	0.100868	0.392816	0.00209122	0.119838	0.0722925	0.0250481	0.00527946	0.0791717	0.01522	0.00018	0.0541593
85	0.00349977	0.0427	0.113144	0.0031	0.01714	0.123629	0.000460463	0.01462	0.031734	0.000457701	0.0489	0.053759	0.0208566	0.045096	0.0796995	0.0114412	0.113456	0.392862	0.00246657	0.119838	0.0722925	0.0264511	0.00559438	0.0789879	0.01518	0.00022	0.053759
86	0.00358513	0.0432	0.113144	0.0031	0.01782	0.123629	0.000460463	0.01496	0.031734	0.000457701	0.0502	0.0533588	0.021453	0.0502758	0.0815616	0.0123023	0.126044	0.392908	0.00284191	0.119838	0.0722925	0.0276655	0.00591683	0.0788042	0.01514	0.00026	0.0533588
87	0.00367049	0.0437	0.113144	0.0031	0.0185	0.123629	0.000460463	0.0153	0.031734	0.000457701	0.0515	0.0529586	0.0220495	0.0554555	0.0834237	0.0131635	0.138632	0.392953	0.00321726	0.119838	0.0722925	0.0286158	0.00624491	0.0786204	0.0151	0.0003	0.0529586
88	0.00372171	0.04392	0.113144	0.00306	0.01932	0.123629	0.000475811	0.01576	0.031734	0.000476009	0.05198	0.0529039	0.0222105	0.0654508	0.0876644	0.0140611	0.16452	0.393008	0.00380709	0.119838	0.0722925	0.0292416	0.00657394	0.0787709	0.01502	0.0004	0.0529039
89	0.00377292	0.04414	0.113144	0.00302	0.02014	0.123629	0.00049116	0.01622	0.031734	0.000494317	0.05246	0.0528493	0.0223715	0.0754461	0.0919052	0.0149588	0.190408	0.393062	0.00439692	0.119838	0.0722925	0.0295365	0.00689826	0.0789214	0.01494	0.0005	0.0528493
90	0.00382414	0.04436	0.113144	0.00298	0.02096	0.123629	0.000506509	0.01668	0.031734	0.000512625	0.05294	0.0527946	0.0225325	0.0854413	0.0961459	0.0158565	0.216297	0.393117	0.00498675	0.119838	0.0722925	0.0295069	0.00720943	0.0790719	0.01486	0.0006	0.0527946
91	0.00387536	0.04458	0.113144	0.00294	0.02178	0.123629	0.000521858	0.01714	0.031734	0.000530933	0.05342	0.0527399	0.0226936	0.0954366	0.100387	0.0167542	0.242185	0.393171	0.00557658	0.119838	0.0722925	0.0291594	0.00750179	0.0792224	0.01478	0.0007	0.0527399
92	0.00392657	0.0448	0.113144	0.0029	0.0226	0.123629	0.000537206	0.0176	0.031734	0.000549241	0.0539	0.0526852	0.0228546	0.105432	0.104627	0.0176518	0.268073	0.393226	0.00616642	0.119838	0.0722925	0.0285007	0.00776783	0.079373	0.0147	0.0008	0.0526852
93	0.00394364	0.0447	0.113144	0.00284	0.02318	0.123629	0.000537206	0.01816	0.031734	0.000549241	0.05372	0.0527873	0.0233144	0.120315	0.104627	0.0184215	0.30624	0.393235	0.00677412	0.119838	0.0722925	0.0275395	0.00800097	0.0793606	0.01468	0.00096	0.0527873
94	0.00396072	0.0446	0.113144	0.00278	0.02376	0.123629	0.000537206	0.01872	0.031734	0.000549241	0.05354	0.0528894	0.0237743	0.135198	0.104627	0.0191912	0.344406	0.393244	0.00738182	0.119838	0.0722925	0.0262965	0.00819557	0.0793482	0.01466	0.00112	0.0528894
95	0.00397779	0.0445	0.113144	0.00272	0.02434	0.123629	0.000537206	0.01928	0.031734	0.000549241	0.05336	0.0529915	0.0242341	0.150081	0.104627	0.0199608	0.382573	0.393253	0.00798953	0.119838	0.0722925	0.0248585	0.0083488	0.0793358	0.01464	0.00128	0.0529915

## Sheet: Input-Cost_Offsets
From S:Bod/ACE Prevention/Costing/Cost offset calcs_updated 250608 LV
sex	age	Colon Cancer	Breast Cancer	Endometrial Cancer	Kidney Cancer	Ischaemic Heart Disease	Stroke	Hypertensive Heart Disease	Type I Diabetes	Osteoarthritis	All other
		$/incident case	$/incident case	$/incident case	$/incident case	$/prevalent case	$/prevalent case	$/prevalent case	$/prevalent case	$/prevalent case	$/person
																									30
																									40
male	<55	4937.2			1730.18	3681.8	2768.97	16285.8	626.353	5507.29	1933.08														50
	55–64	4258.79			1877.94	2471.07	6141.93	30336.6	820.759	5507.29	3514.7														60
	65–74	3288.41			1967.85	2068.49	11842.9	18702.9	947.811	5507.29	5879.85														70
	75-84	2323.44			1936.24	1879.57	15979	10150.9	794.203	5507.29	9875.14														80
	85+	1612.31			1883.14	1732.98	20260.1	2141.36	737.705	5507.29	16233.2														90
																									30
																									40
female	<55	7103.96	2568.12	2340.41	3154.45	2276.47	1443.41	27463.4	628.677	5507.29	2496.59														50
	55–64	3719.59	1209.25	1876.79	1941.53	1889.31	2597.97	39827.6	943.374	5507.29	4008.44														60
	65–74	2952.22	773.141	1508.59	2193.82	1982.09	6346.29	25301.5	1042.74	5507.29	6001.28														70
	75-84	2263.64	567.631	1183.08	1826.99	1943.82	16327.2	11961.3	925.476	5507.29	10188.4														80
	85+	1563.7	467.491	1065.25	718.784	2075.93	24458.2	2107.19	532.651	5507.29	18739.6														90
m1	1	4937.2			1730.18	3681.8	2768.97	16285.8	626.353	5507.29	1933.08
m2	2	4937.2			1730.18	3681.8	2768.97	16285.8	626.353	5507.29	1933.08
m3	3	4937.2			1730.18	3681.8	2768.97	16285.8	626.353	5507.29	1933.08
m4	4	4937.2			1730.18	3681.8	2768.97	16285.8	626.353	5507.29	1933.08
m5	5	4937.2			1730.18	3681.8	2768.97	16285.8	626.353	5507.29	1933.08
m6	6	4937.2			1730.18	3681.8	2768.97	16285.8	626.353	5507.29	1933.08
m7	7	4937.2			1730.18	3681.8	2768.97	16285.8	626.353	5507.29	1933.08
m8	8	4937.2			1730.18	3681.8	2768.97	16285.8	626.353	5507.29	1933.08
m9	9	4937.2			1730.18	3681.8	2768.97	16285.8	626.353	5507.29	1933.08
m10	10	4937.2			1730.18	3681.8	2768.97	16285.8	626.353	5507.29	1933.08
m11	11	4937.2			1730.18	3681.8	2768.97	16285.8	626.353	5507.29	1933.08
m12	12	4937.2			1730.18	3681.8	2768.97	16285.8	626.353	5507.29	1933.08
m13	13	4937.2			1730.18	3681.8	2768.97	16285.8	626.353	5507.29	1933.08
m14	14	4937.2			1730.18	3681.8	2768.97	16285.8	626.353	5507.29	1933.08
m15	15	4937.2			1730.18	3681.8	2768.97	16285.8	626.353	5507.29	1933.08
m16	16	4937.2			1730.18	3681.8	2768.97	16285.8	626.353	5507.29	1933.08
m17	17	4937.2			1730.18	3681.8	2768.97	16285.8	626.353	5507.29	1933.08
m18	18	4937.2			1730.18	3681.8	2768.97	16285.8	626.353	5507.29	1933.08
m19	19	4937.2			1730.18	3681.8	2768.97	16285.8	626.353	5507.29	1933.08
m20	20	4937.2			1730.18	3681.8	2768.97	16285.8	626.353	5507.29	1933.08
m21	21	4937.2			1730.18	3681.8	2768.97	16285.8	626.353	5507.29	1933.08
m22	22	4937.2			1730.18	3681.8	2768.97	16285.8	626.353	5507.29	1933.08
m23	23	4937.2			1730.18	3681.8	2768.97	16285.8	626.353	5507.29	1933.08
m24	24	4937.2			1730.18	3681.8	2768.97	16285.8	626.353	5507.29	1933.08
m25	25	4937.2			1730.18	3681.8	2768.97	16285.8	626.353	5507.29	1933.08
m26	26	4937.2			1730.18	3681.8	2768.97	16285.8	626.353	5507.29	1933.08
m27	27	4937.2			1730.18	3681.8	2768.97	16285.8	626.353	5507.29	1933.08
m28	28	4937.2			1730.18	3681.8	2768.97	16285.8	626.353	5507.29	1933.08
m29	29	4937.2			1730.18	3681.8	2768.97	16285.8	626.353	5507.29	1933.08
m30	30	4937.2			1730.18	3681.8	2768.97	16285.8	626.353	5507.29	1933.08
m31	31	4937.2			1730.18	3681.8	2768.97	16285.8	626.353	5507.29	1933.08
m32	32	4937.2			1730.18	3681.8	2768.97	16285.8	626.353	5507.29	1933.08
m33	33	4937.2			1730.18	3681.8	2768.97	16285.8	626.353	5507.29	1933.08
m34	34	4937.2			1730.18	3681.8	2768.97	16285.8	626.353	5507.29	1933.08
m35	35	4937.2			1730.18	3681.8	2768.97	16285.8	626.353	5507.29	1933.08
m36	36	4937.2			1730.18	3681.8	2768.97	16285.8	626.353	5507.29	1933.08
m37	37	4937.2			1730.18	3681.8	2768.97	16285.8	626.353	5507.29	1933.08
m38	38	4937.2			1730.18	3681.8	2768.97	16285.8	626.353	5507.29	1933.08
m39	39	4937.2			1730.18	3681.8	2768.97	16285.8	626.353	5507.29	1933.08
m40	40	4937.2			1730.18	3681.8	2768.97	16285.8	626.353	5507.29	1933.08
m41	41	4937.2			1730.18	3681.8	2768.97	16285.8	626.353	5507.29	1933.08
m42	42	4937.2			1730.18	3681.8	2768.97	16285.8	626.353	5507.29	1933.08
m43	43	4937.2			1730.18	3681.8	2768.97	16285.8	626.353	5507.29	1933.08
m44	44	4937.2			1730.18	3681.8	2768.97	16285.8	626.353	5507.29	1933.08
m45	45	4937.2			1730.18	3681.8	2768.97	16285.8	626.353	5507.29	1933.08
m46	46	4937.2			1730.18	3681.8	2768.97	16285.8	626.353	5507.29	1933.08
m47	47	4937.2			1730.18	3681.8	2768.97	16285.8	626.353	5507.29	1933.08
m48	48	4937.2			1730.18	3681.8	2768.97	16285.8	626.353	5507.29	1933.08
m49	49	4937.2			1730.18	3681.8	2768.97	16285.8	626.353	5507.29	1933.08
m50	50	4937.2			1730.18	3681.8	2768.97	16285.8	626.353	5507.29	1933.08
m51	51	4869.36			1744.95	3560.73	3106.27	17690.8	645.794	5507.29	2091.25
m52	52	4801.52			1759.73	3439.65	3443.56	19095.9	665.234	5507.29	2249.41
m53	53	4733.68			1774.51	3318.58	3780.86	20501	684.675	5507.29	2407.57
m54	54	4665.84			1789.28	3197.51	4118.15	21906.1	704.115	5507.29	2565.73
m55	55	4598			1804.06	3076.43	4455.45	23311.2	723.556	5507.29	2723.89	1962.37
m56	56	4530.15			1818.83	2955.36	4792.75	24716.3	742.997	5507.29	2882.05
m57	57	4462.31			1833.61	2834.29	5130.04	26121.4	762.437	5507.29	3040.21
m58	58	4394.47			1848.39	2713.22	5467.34	27526.5	781.878	5507.29	3198.38
m59	59	4326.63			1863.16	2592.14	5804.64	28931.5	801.318	5507.29	3356.54
m60	60	4258.79			1877.94	2471.07	6141.93	30336.6	820.759	5507.29	3514.7
m61	61	4161.75			1886.93	2430.81	6712.03	29173.3	833.464	5507.29	3751.21
m62	62	4064.71			1895.92	2390.55	7282.12	28009.9	846.169	5507.29	3987.73
m63	63	3967.67			1904.91	2350.3	7852.22	26846.5	858.874	5507.29	4224.24
m64	64	3870.64			1913.9	2310.04	8422.31	25683.2	871.58	5507.29	4460.76
m65	65	3773.6			1922.89	2269.78	8992.41	24519.8	884.285	5507.29	4697.27	3513.97
m66	66	3676.56			1931.89	2229.52	9562.5	23356.4	896.99	5507.29	4933.79
m67	67	3579.52			1940.88	2189.27	10132.6	22193	909.695	5507.29	5170.3
m68	68	3482.48			1949.87	2149.01	10702.7	21029.7	922.4	5507.29	5406.82
m69	69	3385.45			1958.86	2108.75	11272.8	19866.3	935.105	5507.29	5643.33
m70	70	3288.41			1967.85	2068.49	11842.9	18702.9	947.811	5507.29	5879.85
m71	71	3191.91			1964.69	2049.6	12256.5	17847.7	932.45	5507.29	6279.38
m72	72	3095.41			1961.53	2030.71	12670.1	16992.5	917.089	5507.29	6678.91
m73	73	2998.92			1958.37	2011.82	13083.7	16137.3	901.728	5507.29	7078.44
m74	74	2902.42			1955.21	1992.93	13497.3	15282.1	886.368	5507.29	7477.96
m75	75	2805.92			1952.04	1974.03	13910.9	14426.9	871.007	5507.29	7877.49	5924.61
m76	76	2709.42			1948.88	1955.14	14324.6	13571.7	855.646	5507.29	8277.02
m77	77	2612.93			1945.72	1936.25	14738.2	12716.5	840.286	5507.29	8676.55
m78	78	2516.43			1942.56	1917.36	15151.8	11861.3	824.925	5507.29	9076.08
m79	79	2419.93			1939.4	1898.47	15565.4	11006.1	809.564	5507.29	9475.61
m80	80	2323.44			1936.24	1879.57	15979	10150.9	794.203	5507.29	9875.14
m81	81	2252.32			1930.93	1864.91	16407.1	9349.94	788.554	5507.29	10510.9
m82	82	2181.21			1925.62	1850.25	16835.2	8548.99	782.904	5507.29	11146.8
m83	83	2110.1			1920.31	1835.59	17263.3	7748.03	777.254	5507.29	11782.6
m84	84	2038.99			1915	1820.94	17691.5	6947.08	771.604	5507.29	12418.4
m85	85	1967.87			1909.69	1806.28	18119.6	6146.13	765.954	5507.29	13054.2	9911.66
m86	86	1896.76			1904.38	1791.62	18547.7	5345.17	760.305	5507.29	13690	13690
m87	87	1825.65			1899.07	1776.96	18975.8	4544.22	754.655	5507.29	14325.8
m88	88	1754.53			1893.76	1762.3	19403.9	3743.27	749.005	5507.29	14961.6
m89	89	1683.42			1888.45	1747.64	19832	2942.32	743.355	5507.29	15597.4
m90	90	1612.31			1883.14	1732.98	20260.1	2141.36	737.705	5507.29	16233.2
m91	91	1612.31			1883.14	1732.98	20260.1	2141.36	737.705	5507.29	16233.2
m92	92	1612.31			1883.14	1732.98	20260.1	2141.36	737.705	5507.29	16233.2
m93	93	1612.31			1883.14	1732.98	20260.1	2141.36	737.705	5507.29	16233.2
m94	94	1612.31			1883.14	1732.98	20260.1	2141.36	737.705	5507.29	16233.2
m95	95	1612.31			1883.14	1732.98	20260.1	2141.36	737.705	5507.29	16233.2
m96	96	1612.31			1883.14	1732.98	20260.1	2141.36	737.705	5507.29	16233.2
m97	97	1612.31			1883.14	1732.98	20260.1	2141.36	737.705	5507.29	16233.2
m98	98	1612.31			1883.14	1732.98	20260.1	2141.36	737.705	5507.29	16233.2
m99	99	1612.31			1883.14	1732.98	20260.1	2141.36	737.705	5507.29	16233.2
m100	100	1612.31			1883.14	1732.98	20260.1	2141.36	737.705	5507.29	16233.2
m101	100	1612.31			1883.14	1732.98	20260.1	2141.36	737.705	5507.29	16233.2
m102	100	1612.31			1883.14	1732.98	20260.1	2141.36	737.705	5507.29	16233.2
m103	100	1612.31			1883.14	1732.98	20260.1	2141.36	737.705	5507.29	16233.2
m104	100	1612.31			1883.14	1732.98	20260.1	2141.36	737.705	5507.29	16233.2
m105	100	1612.31			1883.14	1732.98	20260.1	2141.36	737.705	5507.29	16233.2
m106	100	1612.31			1883.14	1732.98	20260.1	2141.36	737.705	5507.29	16233.2
m107	100	1612.31			1883.14	1732.98	20260.1	2141.36	737.705	5507.29	16233.2
m108	100	1612.31			1883.14	1732.98	20260.1	2141.36	737.705	5507.29	16233.2
m109	100	1612.31			1883.14	1732.98	20260.1	2141.36	737.705	5507.29	16233.2
m110	100	1612.31			1883.14	1732.98	20260.1	2141.36	737.705	5507.29	16233.2
m111	100	1612.31			1883.14	1732.98	20260.1	2141.36	737.705	5507.29	16233.2
m112	100	1612.31			1883.14	1732.98	20260.1	2141.36	737.705	5507.29	16233.2
m113	100	1612.31			1883.14	1732.98	20260.1	2141.36	737.705	5507.29	16233.2
m114	100	1612.31			1883.14	1732.98	20260.1	2141.36	737.705	5507.29	16233.2
m115	100	1612.31			1883.14	1732.98	20260.1	2141.36	737.705	5507.29	16233.2
m116	100	1612.31			1883.14	1732.98	20260.1	2141.36	737.705	5507.29	16233.2
m117	100	1612.31			1883.14	1732.98	20260.1	2141.36	737.705	5507.29	16233.2
m118	100	1612.31			1883.14	1732.98	20260.1	2141.36	737.705	5507.29	16233.2
m119	100	1612.31			1883.14	1732.98	20260.1	2141.36	737.705	5507.29	16233.2
m120	100	1612.31			1883.14	1732.98	20260.1	2141.36	737.705	5507.29	16233.2
m121	100	1612.31			1883.14	1732.98	20260.1	2141.36	737.705	5507.29	16233.2
m122	100	1612.31			1883.14	1732.98	20260.1	2141.36	737.705	5507.29	16233.2
m123	100	1612.31			1883.14	1732.98	20260.1	2141.36	737.705	5507.29	16233.2
m124	100	1612.31			1883.14	1732.98	20260.1	2141.36	737.705	5507.29	16233.2
m125	100	1612.31			1883.14	1732.98	20260.1	2141.36	737.705	5507.29	16233.2
m126	100	1612.31			1883.14	1732.98	20260.1	2141.36	737.705	5507.29	16233.2
m127	100	1612.31			1883.14	1732.98	20260.1	2141.36	737.705	5507.29	16233.2
m128	100	1612.31			1883.14	1732.98	20260.1	2141.36	737.705	5507.29	16233.2
m129	100	1612.31			1883.14	1732.98	20260.1	2141.36	737.705	5507.29	16233.2
m130	100	1612.31			1883.14	1732.98	20260.1	2141.36	737.705	5507.29	16233.2
m131	100	1612.31			1883.14	1732.98	20260.1	2141.36	737.705	5507.29	16233.2
m132	100	1612.31			1883.14	1732.98	20260.1	2141.36	737.705	5507.29	16233.2
m133	100	1612.31			1883.14	1732.98	20260.1	2141.36	737.705	5507.29	16233.2
m134	100	1612.31			1883.14	1732.98	20260.1	2141.36	737.705	5507.29	16233.2
m135	100	1612.31			1883.14	1732.98	20260.1	2141.36	737.705	5507.29	16233.2
m136	100	1612.31			1883.14	1732.98	20260.1	2141.36	737.705	5507.29	16233.2
m137	100	1612.31			1883.14	1732.98	20260.1	2141.36	737.705	5507.29	16233.2
m138	100	1612.31			1883.14	1732.98	20260.1	2141.36	737.705	5507.29	16233.2
m139	100	1612.31			1883.14	1732.98	20260.1	2141.36	737.705	5507.29	16233.2
m140	100	1612.31			1883.14	1732.98	20260.1	2141.36	737.705	5507.29	16233.2
m141	100	1612.31			1883.14	1732.98	20260.1	2141.36	737.705	5507.29	16233.2
m142	100	1612.31			1883.14	1732.98	20260.1	2141.36	737.705	5507.29	16233.2
m143	100	1612.31			1883.14	1732.98	20260.1	2141.36	737.705	5507.29	16233.2
m144	100	1612.31			1883.14	1732.98	20260.1	2141.36	737.705	5507.29	16233.2
m145	100	1612.31			1883.14	1732.98	20260.1	2141.36	737.705	5507.29	16233.2
m146	100	1612.31			1883.14	1732.98	20260.1	2141.36	737.705	5507.29	16233.2
m147	100	1612.31			1883.14	1732.98	20260.1	2141.36	737.705	5507.29	16233.2
m148	100	1612.31			1883.14	1732.98	20260.1	2141.36	737.705	5507.29	16233.2
m149	100	1612.31			1883.14	1732.98	20260.1	2141.36	737.705	5507.29	16233.2
m150	100	1612.31			1883.14	1732.98	20260.1	2141.36	737.705	5507.29	16233.2
m151	100	1612.31			1883.14	1732.98	20260.1	2141.36	737.705	5507.29	16233.2
m152	100	1612.31			1883.14	1732.98	20260.1	2141.36	737.705	5507.29	16233.2
m153	100	1612.31			1883.14	1732.98	20260.1	2141.36	737.705	5507.29	16233.2
m154	100	1612.31			1883.14	1732.98	20260.1	2141.36	737.705	5507.29	16233.2
m155	100	1612.31			1883.14	1732.98	20260.1	2141.36	737.705	5507.29	16233.2
m156	100	1612.31			1883.14	1732.98	20260.1	2141.36	737.705	5507.29	16233.2
m157	100	1612.31			1883.14	1732.98	20260.1	2141.36	737.705	5507.29	16233.2
m158	100	1612.31			1883.14	1732.98	20260.1	2141.36	737.705	5507.29	16233.2
m159	100	1612.31			1883.14	1732.98	20260.1	2141.36	737.705	5507.29	16233.2
m160	100	1612.31			1883.14	1732.98	20260.1	2141.36	737.705	5507.29	16233.2
f1	1	7103.96	2568.12	2340.41	3154.45	2276.47	1443.41	27463.4	628.677	5507.29	2496.59
f2	2	7103.96	2568.12	2340.41	3154.45	2276.47	1443.41	27463.4	628.677	5507.29	2496.59
f3	3	7103.96	2568.12	2340.41	3154.45	2276.47	1443.41	27463.4	628.677	5507.29	2496.59
f4	4	7103.96	2568.12	2340.41	3154.45	2276.47	1443.41	27463.4	628.677	5507.29	2496.59
f5	5	7103.96	2568.12	2340.41	3154.45	2276.47	1443.41	27463.4	628.677	5507.29	2496.59
f6	6	7103.96	2568.12	2340.41	3154.45	2276.47	1443.41	27463.4	628.677	5507.29	2496.59
f7	7	7103.96	2568.12	2340.41	3154.45	2276.47	1443.41	27463.4	628.677	5507.29	2496.59
f8	8	7103.96	2568.12	2340.41	3154.45	2276.47	1443.41	27463.4	628.677	5507.29	2496.59
f9	9	7103.96	2568.12	2340.41	3154.45	2276.47	1443.41	27463.4	628.677	5507.29	2496.59
f10	10	7103.96	2568.12	2340.41	3154.45	2276.47	1443.41	27463.4	628.677	5507.29	2496.59
f11	11	7103.96	2568.12	2340.41	3154.45	2276.47	1443.41	27463.4	628.677	5507.29	2496.59
f12	12	7103.96	2568.12	2340.41	3154.45	2276.47	1443.41	27463.4	628.677	5507.29	2496.59
f13	13	7103.96	2568.12	2340.41	3154.45	2276.47	1443.41	27463.4	628.677	5507.29	2496.59
f14	14	7103.96	2568.12	2340.41	3154.45	2276.47	1443.41	27463.4	628.677	5507.29	2496.59
f15	15	7103.96	2568.12	2340.41	3154.45	2276.47	1443.41	27463.4	628.677	5507.29	2496.59
f16	16	7103.96	2568.12	2340.41	3154.45	2276.47	1443.41	27463.4	628.677	5507.29	2496.59
f17	17	7103.96	2568.12	2340.41	3154.45	2276.47	1443.41	27463.4	628.677	5507.29	2496.59
f18	18	7103.96	2568.12	2340.41	3154.45	2276.47	1443.41	27463.4	628.677	5507.29	2496.59
f19	19	7103.96	2568.12	2340.41	3154.45	2276.47	1443.41	27463.4	628.677	5507.29	2496.59
f20	20	7103.96	2568.12	2340.41	3154.45	2276.47	1443.41	27463.4	628.677	5507.29	2496.59
f21	21	7103.96	2568.12	2340.41	3154.45	2276.47	1443.41	27463.4	628.677	5507.29	2496.59
f22	22	7103.96	2568.12	2340.41	3154.45	2276.47	1443.41	27463.4	628.677	5507.29	2496.59
f23	23	7103.96	2568.12	2340.41	3154.45	2276.47	1443.41	27463.4	628.677	5507.29	2496.59
f24	24	7103.96	2568.12	2340.41	3154.45	2276.47	1443.41	27463.4	628.677	5507.29	2496.59
f25	25	7103.96	2568.12	2340.41	3154.45	2276.47	1443.41	27463.4	628.677	5507.29	2496.59
f26	26	7103.96	2568.12	2340.41	3154.45	2276.47	1443.41	27463.4	628.677	5507.29	2496.59
f27	27	7103.96	2568.12	2340.41	3154.45	2276.47	1443.41	27463.4	628.677	5507.29	2496.59
f28	28	7103.96	2568.12	2340.41	3154.45	2276.47	1443.41	27463.4	628.677	5507.29	2496.59
f29	29	7103.96	2568.12	2340.41	3154.45	2276.47	1443.41	27463.4	628.677	5507.29	2496.59
f30	30	7103.96	2568.12	2340.41	3154.45	2276.47	1443.41	27463.4	628.677	5507.29	2496.59
f31	31	7103.96	2568.12	2340.41	3154.45	2276.47	1443.41	27463.4	628.677	5507.29	2496.59
f32	32	7103.96	2568.12	2340.41	3154.45	2276.47	1443.41	27463.4	628.677	5507.29	2496.59
f33	33	7103.96	2568.12	2340.41	3154.45	2276.47	1443.41	27463.4	628.677	5507.29	2496.59
f34	34	7103.96	2568.12	2340.41	3154.45	2276.47	1443.41	27463.4	628.677	5507.29	2496.59
f35	35	7103.96	2568.12	2340.41	3154.45	2276.47	1443.41	27463.4	628.677	5507.29	2496.59
f36	36	7103.96	2568.12	2340.41	3154.45	2276.47	1443.41	27463.4	628.677	5507.29	2496.59
f37	37	7103.96	2568.12	2340.41	3154.45	2276.47	1443.41	27463.4	628.677	5507.29	2496.59
f38	38	7103.96	2568.12	2340.41	3154.45	2276.47	1443.41	27463.4	628.677	5507.29	2496.59
f39	39	7103.96	2568.12	2340.41	3154.45	2276.47	1443.41	27463.4	628.677	5507.29	2496.59
f40	40	7103.96	2568.12	2340.41	3154.45	2276.47	1443.41	27463.4	628.677	5507.29	2496.59
f41	41	7103.96	2568.12	2340.41	3154.45	2276.47	1443.41	27463.4	628.677	5507.29	2496.59
f42	42	7103.96	2568.12	2340.41	3154.45	2276.47	1443.41	27463.4	628.677	5507.29	2496.59
f43	43	7103.96	2568.12	2340.41	3154.45	2276.47	1443.41	27463.4	628.677	5507.29	2496.59
f44	44	7103.96	2568.12	2340.41	3154.45	2276.47	1443.41	27463.4	628.677	5507.29	2496.59
f45	45	7103.96	2568.12	2340.41	3154.45	2276.47	1443.41	27463.4	628.677	5507.29	2496.59
f46	46	7103.96	2568.12	2340.41	3154.45	2276.47	1443.41	27463.4	628.677	5507.29	2496.59
f47	47	7103.96	2568.12	2340.41	3154.45	2276.47	1443.41	27463.4	628.677	5507.29	2496.59
f48	48	7103.96	2568.12	2340.41	3154.45	2276.47	1443.41	27463.4	628.677	5507.29	2496.59
f49	49	7103.96	2568.12	2340.41	3154.45	2276.47	1443.41	27463.4	628.677	5507.29	2496.59
f50	50	7103.96	2568.12	2340.41	3154.45	2276.47	1443.41	27463.4	628.677	5507.29	2496.59
f51	51	6765.53	2432.23	2294.04	3033.16	2237.75	1558.86	28699.8	660.147	5507.29	2647.78
f52	52	6427.09	2296.35	2247.68	2911.87	2199.03	1674.32	29936.2	691.617	5507.29	2798.96
f53	53	6088.65	2160.46	2201.32	2790.58	2160.32	1789.78	31172.7	723.086	5507.29	2950.15
f54	54	5750.21	2024.57	2154.96	2669.28	2121.6	1905.23	32409.1	754.556	5507.29	3101.33
f55	55	5411.77	1888.69	2108.6	2547.99	2082.89	2020.69	33645.5	786.025	5507.29	3252.52	2524.59
f56	56	5073.34	1752.8	2062.24	2426.7	2044.17	2136.14	34881.9	817.495	5507.29	3403.7
f57	57	4734.9	1616.91	2015.87	2305.4	2005.46	2251.6	36118.3	848.965	5507.29	3554.89
f58	58	4396.46	1481.02	1969.51	2184.11	1966.74	2367.06	37354.7	880.434	5507.29	3706.07
f59	59	4058.02	1345.14	1923.15	2062.82	1928.03	2482.51	38591.1	911.904	5507.29	3857.26
f60	60	3719.59	1209.25	1876.79	1941.53	1889.31	2597.97	39827.6	943.374	5507.29	4008.44
f61	61	3642.85	1165.64	1839.97	1966.76	1898.59	2972.8	38375	953.31	5507.29	4207.72
f62	62	3566.11	1122.03	1803.15	1991.98	1907.87	3347.63	36922.4	963.246	5507.29	4407.01
f63	63	3489.38	1078.42	1766.33	2017.21	1917.14	3722.46	35469.7	973.182	5507.29	4606.29
f64	64	3412.64	1034.81	1729.51	2042.44	1926.42	4097.3	34017.1	983.119	5507.29	4805.58
f65	65	3335.9	991.196	1692.69	2067.67	1935.7	4472.13	32564.5	993.055	5507.29	5004.86	3980.95
f66	66	3259.17	947.585	1655.87	2092.9	1944.98	4846.96	31111.9	1002.99	5507.29	5204.14
f67	67	3182.43	903.974	1619.05	2118.13	1954.26	5221.79	29659.3	1012.93	5507.29	5403.43
f68	68	3105.69	860.363	1582.23	2143.36	1963.54	5596.63	28206.7	1022.86	5507.29	5602.71
f69	69	3028.96	816.752	1545.41	2168.59	1972.81	5971.46	26754.1	1032.8	5507.29	5801.99
f70	70	2952.22	773.141	1508.59	2193.82	1982.09	6346.29	25301.5	1042.74	5507.29	6001.28
f71	71	2883.36	752.59	1476.04	2157.14	1978.26	7344.38	23967.5	1031.01	5507.29	6419.99
f72	72	2814.51	732.039	1443.49	2120.46	1974.44	8342.47	22633.4	1019.28	5507.29	6838.7
f73	73	2745.65	711.488	1410.94	2083.77	1970.61	9340.56	21299.4	1007.56	5507.29	7257.41
f74	74	2676.79	690.937	1378.39	2047.09	1966.78	10338.7	19965.4	995.833	5507.29	7676.12
f75	75	2607.93	670.386	1345.83	2010.4	1962.96	11336.7	18631.4	984.107	5507.29	8094.83	6121.06
f76	76	2539.07	649.835	1313.28	1973.72	1959.13	12334.8	17297.4	972.38	5507.29	8513.54
f77	77	2470.22	629.284	1280.73	1937.04	1955.3	13332.9	15963.3	960.654	5507.29	8932.25
f78	78	2401.36	608.733	1248.18	1900.35	1951.47	14331	14629.3	948.928	5507.29	9350.96
f79	79	2332.5	588.182	1215.63	1863.67	1947.65	15329.1	13295.3	937.202	5507.29	9769.67
f80	80	2263.64	567.631	1183.08	1826.99	1943.82	16327.2	11961.3	925.476	5507.29	10188.4
f81	81	2193.65	557.617	1171.29	1716.17	1957.03	17140.3	10975.8	886.194	5507.29	11043.5
f82	82	2123.66	547.603	1159.51	1605.35	1970.24	17953.4	9990.44	846.911	5507.29	11898.6
f83	83	2053.66	537.589	1147.73	1494.53	1983.45	18766.5	9005.03	807.629	5507.29	12753.7
f84	84	1983.67	527.575	1135.95	1383.71	1996.66	19579.6	8019.63	768.346	5507.29	13608.9
f85	85	1913.67	517.561	1124.16	1272.89	2009.87	20392.7	7034.22	729.064	5507.29	14464	10415.4
f86	86	1843.68	507.547	1112.38	1162.06	2023.08	21205.8	6048.82	689.781	5507.29	15319.1	15319.1
f87	87	1773.69	497.533	1100.6	1051.24	2036.29	22018.9	5063.41	650.499	5507.29	16174.2
f88	88	1703.69	487.519	1088.82	940.424	2049.5	22832	4078	611.216	5507.29	17029.4
f89	89	1633.7	477.505	1077.04	829.604	2062.72	23645.1	3092.6	571.934	5507.29	17884.5
f90	90	1563.7	467.491	1065.25	718.784	2075.93	24458.2	2107.19	532.651	5507.29	18739.6
f91	91	1563.7	467.491	1065.25	718.784	2075.93	24458.2	2107.19	532.651	5507.29	18739.6
f92	92	1563.7	467.491	1065.25	718.784	2075.93	24458.2	2107.19	532.651	5507.29	18739.6
f93	93	1563.7	467.491	1065.25	718.784	2075.93	24458.2	2107.19	532.651	5507.29	18739.6
f94	94	1563.7	467.491	1065.25	718.784	2075.93	24458.2	2107.19	532.651	5507.29	18739.6
f95	95	1563.7	467.491	1065.25	718.784	2075.93	24458.2	2107.19	532.651	5507.29	18739.6
f96	96	1563.7	467.491	1065.25	718.784	2075.93	24458.2	2107.19	532.651	5507.29	18739.6
f97	97	1563.7	467.491	1065.25	718.784	2075.93	24458.2	2107.19	532.651	5507.29	18739.6
f98	98	1563.7	467.491	1065.25	718.784	2075.93	24458.2	2107.19	532.651	5507.29	18739.6
f99	99	1563.7	467.491	1065.25	718.784	2075.93	24458.2	2107.19	532.651	5507.29	18739.6
f100	100	1563.7	467.491	1065.25	718.784	2075.93	24458.2	2107.19	532.651	5507.29	18739.6
f101	100	1563.7	467.491	1065.25	718.784	2075.93	24458.2	2107.19	532.651	5507.29	18739.6
f102	100	1563.7	467.491	1065.25	718.784	2075.93	24458.2	2107.19	532.651	5507.29	18739.6
f103	100	1563.7	467.491	1065.25	718.784	2075.93	24458.2	2107.19	532.651	5507.29	18739.6
f104	100	1563.7	467.491	1065.25	718.784	2075.93	24458.2	2107.19	532.651	5507.29	18739.6
f105	100	1563.7	467.491	1065.25	718.784	2075.93	24458.2	2107.19	532.651	5507.29	18739.6
f106	100	1563.7	467.491	1065.25	718.784	2075.93	24458.2	2107.19	532.651	5507.29	18739.6
f107	100	1563.7	467.491	1065.25	718.784	2075.93	24458.2	2107.19	532.651	5507.29	18739.6
f108	100	1563.7	467.491	1065.25	718.784	2075.93	24458.2	2107.19	532.651	5507.29	18739.6
f109	100	1563.7	467.491	1065.25	718.784	2075.93	24458.2	2107.19	532.651	5507.29	18739.6
f110	100	1563.7	467.491	1065.25	718.784	2075.93	24458.2	2107.19	532.651	5507.29	18739.6
f111	100	1563.7	467.491	1065.25	718.784	2075.93	24458.2	2107.19	532.651	5507.29	18739.6
f112	100	1563.7	467.491	1065.25	718.784	2075.93	24458.2	2107.19	532.651	5507.29	18739.6
f113	100	1563.7	467.491	1065.25	718.784	2075.93	24458.2	2107.19	532.651	5507.29	18739.6
f114	100	1563.7	467.491	1065.25	718.784	2075.93	24458.2	2107.19	532.651	5507.29	18739.6
f115	100	1563.7	467.491	1065.25	718.784	2075.93	24458.2	2107.19	532.651	5507.29	18739.6
f116	100	1563.7	467.491	1065.25	718.784	2075.93	24458.2	2107.19	532.651	5507.29	18739.6
f117	100	1563.7	467.491	1065.25	718.784	2075.93	24458.2	2107.19	532.651	5507.29	18739.6
f118	100	1563.7	467.491	1065.25	718.784	2075.93	24458.2	2107.19	532.651	5507.29	18739.6
f119	100	1563.7	467.491	1065.25	718.784	2075.93	24458.2	2107.19	532.651	5507.29	18739.6
f120	100	1563.7	467.491	1065.25	718.784	2075.93	24458.2	2107.19	532.651	5507.29	18739.6
f121	100	1563.7	467.491	1065.25	718.784	2075.93	24458.2	2107.19	532.651	5507.29	18739.6
f122	100	1563.7	467.491	1065.25	718.784	2075.93	24458.2	2107.19	532.651	5507.29	18739.6
f123	100	1563.7	467.491	1065.25	718.784	2075.93	24458.2	2107.19	532.651	5507.29	18739.6
f124	100	1563.7	467.491	1065.25	718.784	2075.93	24458.2	2107.19	532.651	5507.29	18739.6
f125	100	1563.7	467.491	1065.25	718.784	2075.93	24458.2	2107.19	532.651	5507.29	18739.6
f126	100	1563.7	467.491	1065.25	718.784	2075.93	24458.2	2107.19	532.651	5507.29	18739.6
f127	100	1563.7	467.491	1065.25	718.784	2075.93	24458.2	2107.19	532.651	5507.29	18739.6
f128	100	1563.7	467.491	1065.25	718.784	2075.93	24458.2	2107.19	532.651	5507.29	18739.6
f129	100	1563.7	467.491	1065.25	718.784	2075.93	24458.2	2107.19	532.651	5507.29	18739.6
f130	100	1563.7	467.491	1065.25	718.784	2075.93	24458.2	2107.19	532.651	5507.29	18739.6
f131	100	1563.7	467.491	1065.25	718.784	2075.93	24458.2	2107.19	532.651	5507.29	18739.6
f132	100	1563.7	467.491	1065.25	718.784	2075.93	24458.2	2107.19	532.651	5507.29	18739.6
f133	100	1563.7	467.491	1065.25	718.784	2075.93	24458.2	2107.19	532.651	5507.29	18739.6
f134	100	1563.7	467.491	1065.25	718.784	2075.93	24458.2	2107.19	532.651	5507.29	18739.6
f135	100	1563.7	467.491	1065.25	718.784	2075.93	24458.2	2107.19	532.651	5507.29	18739.6
f136	100	1563.7	467.491	1065.25	718.784	2075.93	24458.2	2107.19	532.651	5507.29	18739.6
f137	100	1563.7	467.491	1065.25	718.784	2075.93	24458.2	2107.19	532.651	5507.29	18739.6
f138	100	1563.7	467.491	1065.25	718.784	2075.93	24458.2	2107.19	532.651	5507.29	18739.6
f139	100	1563.7	467.491	1065.25	718.784	2075.93	24458.2	2107.19	532.651	5507.29	18739.6
f140	100	1563.7	467.491	1065.25	718.784	2075.93	24458.2	2107.19	532.651	5507.29	18739.6
f141	100	1563.7	467.491	1065.25	718.784	2075.93	24458.2	2107.19	532.651	5507.29	18739.6
f142	100	1563.7	467.491	1065.25	718.784	2075.93	24458.2	2107.19	532.651	5507.29	18739.6
f143	100	1563.7	467.491	1065.25	718.784	2075.93	24458.2	2107.19	532.651	5507.29	18739.6
f144	100	1563.7	467.491	1065.25	718.784	2075.93	24458.2	2107.19	532.651	5507.29	18739.6
f145	100	1563.7	467.491	1065.25	718.784	2075.93	24458.2	2107.19	532.651	5507.29	18739.6
f146	100	1563.7	467.491	1065.25	718.784	2075.93	24458.2	2107.19	532.651	5507.29	18739.6
f147	100	1563.7	467.491	1065.25	718.784	2075.93	24458.2	2107.19	532.651	5507.29	18739.6
f148	100	1563.7	467.491	1065.25	718.784	2075.93	24458.2	2107.19	532.651	5507.29	18739.6
f149	100	1563.7	467.491	1065.25	718.784	2075.93	24458.2	2107.19	532.651	5507.29	18739.6
f150	100	1563.7	467.491	1065.25	718.784	2075.93	24458.2	2107.19	532.651	5507.29	18739.6
f151	100	1563.7	467.491	1065.25	718.784	2075.93	24458.2	2107.19	532.651	5507.29	18739.6
f152	100	1563.7	467.491	1065.25	718.784	2075.93	24458.2	2107.19	532.651	5507.29	18739.6
f153	100	1563.7	467.491	1065.25	718.784	2075.93	24458.2	2107.19	532.651	5507.29	18739.6
f154	100	1563.7	467.491	1065.25	718.784	2075.93	24458.2	2107.19	532.651	5507.29	18739.6
f155	100	1563.7	467.491	1065.25	718.784	2075.93	24458.2	2107.19	532.651	5507.29	18739.6
f156	100	1563.7	467.491	1065.25	718.784	2075.93	24458.2	2107.19	532.651	5507.29	18739.6
f157	100	1563.7	467.491	1065.25	718.784	2075.93	24458.2	2107.19	532.651	5507.29	18739.6
f158	100	1563.7	467.491	1065.25	718.784	2075.93	24458.2	2107.19	532.651	5507.29	18739.6
f159	100	1563.7	467.491	1065.25	718.784	2075.93	24458.2	2107.19	532.651	5507.29	18739.6
f160	100	1563.7	467.491	1065.25	718.784	2075.93	24458.2	2107.19	532.651	5507.29	18739.6
f160	100	1563.7	467.491	1065.25	718.784	2075.93	24458.2	2107.19	532.651	5507.29	18739.6

## Sheet: Intervention - Effect
	Source	Value	Males (19 and over)	Males - Aged 19-30	Males - Aged 31-50	Males - Aged 51-70	Males - Aged 71 and over		Females (19 and over)	Females - Aged 19-30	Females - Aged 31-50	Females - Aged 51-70	Females - Aged 71 and over
Mean intake 'Soft drinks, and flavoured mineral waters' (g/day)	ABS Australian Health Survey 2011/12, Table 5.1		199.6	279.5	212.6	162.3	65.5		121.1	184.9	137.2	82.6	42.9
Relative standard error of estimate (%)	ABS Australian Health Survey 2011/12, Table 5.2		4.1	8.3	5.8	9.4	16		4.9	9	6.8	9	17.4
Calculated standard error			8.1836	23.1985	12.3308	15.2562	10.48		5.9339	16.641	9.3296	7.434	7.4646
Lower 95% confidence interval of the mean			183.56	234.031	188.432	132.398	44.9592		109.47	152.284	118.914	68.0294	28.2694
Upper 95% confidence interval of the mean			215.64	324.969	236.768	192.202	86.0408		132.73	217.516	155.486	97.1706	57.5306
Proportion of 'soft drinks, and flavoured mineral waters' consumed that are artifically sweetened	ABS Australian Health Survey 2011/12, Table 5.3		0.292	0.292	0.292	0.292	0.292		0.369	0.369	0.369	0.369	0.369
Calculated baseline mean intake of sugar-sweetened soft drink (g/day)			#VALUE!	#VALUE!	#VALUE!	#VALUE!	#VALUE!		#VALUE!	#VALUE!	#VALUE!	#VALUE!	#VALUE!
Own-price elasticity (regular soft drinks)	Sharma et al 2014	-0.63	-0.63	-0.63	-0.63	-0.63	-0.63		-0.63	-0.63	-0.63	-0.63	-0.63
20% tax on sugar-sweetened soft drinks		20
Adjusted mean intake of sugar-sweetened soft drink (g/day)			#VALUE!	#VALUE!	#VALUE!	#VALUE!	#VALUE!		#VALUE!	#VALUE!	#VALUE!	#VALUE!	#VALUE!
Change in soft drink consumption (g/day)			#VALUE!	#VALUE!	#VALUE!	#VALUE!	#VALUE!		#VALUE!	#VALUE!	#VALUE!	#VALUE!	#VALUE!
Change in kJ			#VALUE!	#VALUE!	#VALUE!	#VALUE!	#VALUE!		#VALUE!	#VALUE!	#VALUE!	#VALUE!	#VALUE!
P2: Estimated change in weight (kg) - 20% tax	Hall et al Lancet 2011		#VALUE!	#VALUE!	#VALUE!	#VALUE!	#VALUE!		#VALUE!	#VALUE!	#VALUE!	#VALUE!	#VALUE!
P2: Estimated change in BMI - 20% tax			#VALUE!	#VALUE!	#VALUE!	#VALUE!	#VALUE!		#VALUE!	#VALUE!	#VALUE!	#VALUE!	#VALUE!
Mean height (cm)	ABS Australian Health Survey 2011/12, Table 14.1		177.8	177.8	176.7	174.7	169.7		163.8	163.8	162.9	160.3	155.7
Mean weight (kg)	ABS Australian Health Survey 2011/12, Table 15.1		86.1	86.1	88.2	88.4	77.6		69	69	72.7	73	67.6
kJ / g of soft drink	CalorieKing.com.au	1.8
			Men	19-30	31-50	51-70	71+
			Women
	Males																				Females
Avg cohort age	2	7	12	17	22	27	32	37	42	47	52	57	62	67	72	77	82	87	92		2	7	12	17	22	27	32	37	42	47	52	57	62	67	72	77	82	87	92
BMI change	0	0	0	0	#VALUE!	#VALUE!	#VALUE!	#VALUE!	#VALUE!	#VALUE!	#VALUE!	#VALUE!	#VALUE!	#VALUE!	#VALUE!	#VALUE!	#VALUE!	#VALUE!	#VALUE!		0	0	0	0	#VALUE!	#VALUE!	#VALUE!	#VALUE!	#VALUE!	#VALUE!	#VALUE!	#VALUE!	#VALUE!	#VALUE!	#VALUE!	#VALUE!	#VALUE!	#VALUE!	#VALUE!

## Sheet: Intvn - Costs (Summary)
	Mean Value	Lower Value	Upper Value	Uncertainty Distribution	Totals
Legislative costs	18000000	14400000	21600000	Triangular	#VALUE!
Monitoring costs	4.70411e+06	2.35205e+06	7.05616e+06	Triangular	#VALUE!
Total intervention costs	2.27041e+07				#VALUE!
Cost (inflation adjusted)					#VALUE!

[truncated: 12 more sheets: Legislative Costs, Monitoring Costs, PIFs, T2DM, IHD, Hypertensive HD, CVA, Colorectal ca, Breast ca, Endometrial ca, Kidney ca, OsteoA]
